# Supplementary material for: Aqua­bis(5-methyl­pyrazine-2-carboxyl­ato)zinc(II) trihydrate
Source: Acta Crystallogr Sect E Struct Rep Online. 2009 Aug 19;65(Pt 9):m1083–4. doi: 10.1107/S1600536809031778 (PMC2969856; doi:10.1107/S1600536809031778)
Supplement: Supplementary file 1 [file e-65-m1083-sup1.cif]

##############################################################################
###                                                                        ###
###        Electronic paper (Acta Crystallographica Section E)             ###
###                                                                        ###
##############################################################################
#                                                                            #
# This CIF contains the data in a paper accepted for publication in Acta     #
# Crystallographica Section E. It conforms to the requirements of Notes      #
# for Authors for Section E, and has been peer reviewed under the auspices   #
# of the IUCr Commission on Journals.                                        #
#                                                                            #
# Full details of the Crystallographic Information File format               #
# are given in the paper "The Crystallographic Information File (CIF):       #
# a New Standard Archive File for Crystallography" by S. R. Hall, F. H.      #
# Allen and I. D. Brown [Acta Cryst. (1991), A47, 655-685].                  #
#                                                                            #
# The current version of the core CIF dictionary is obtainable from          #
# ftp://ftp.iucr.org/pub/cif_core.dic. The current version number is 2.4.    #
#                                                                            #
# Software is freely available for graphical display of the structure(s) in  #
# this CIF.  For information consult the CIF home page http://www.iucr.org/  #
# cif/home.html                                                              #
#                                                                            #
# This file may be used for bona fide research purposes within the           #
# scientific community so long as proper attribution is given to the journal # 
# article from which it was obtained.                                        #
#                                                                            #
##############################################################################
                                             
data_global
_audit_creation_method     'form.cif (version 2.0)'
_journal_data_validation_number     ?
_journal_date_recd_electronic     2009-08-09
_journal_date_accepted     2009-08-12
_journal_name_full     'Acta Crystallographica, Section E'
_journal_year     2009
_journal_volume     65
_journal_issue      9
_journal_page_first     m1083
_journal_page_last     m1084
_journal_paper_category     QM
_journal_coeditor_code     HB5038
_publ_contact_author_name     'Zeng, Qing-Fu'
_publ_contact_author_address
;
Engineering Research Center for Clean Production of Textile Dyeing and Printing
Ministry of Education
Wuhan 430073
People's Republic of China
;
_publ_contact_author_email     'qfzeng@wuse.edu.cn'
_publ_contact_author_fax     '0086-27-87611779'
_publ_contact_author_phone     '0086-27-87611779'
_publ_section_title
;
Aquabis(5-methylpyrazine-2-carboxylato)zinc(II) trihydrate
;
loop_
    _publ_author_name
    _publ_author_address
    'Cui, Yong-Ming'
;
Engineering Research Center for Clean Production of Textile Dyeing and Printing
Ministry of Education
Wuhan 430073
People's Republic of China
;
    'Li, Jin'
;
Engineering Research Center for Clean Production of Textile Dyeing and Printing
Ministry of Education
Wuhan 430073
People's Republic of China
;
    'Zhang, Xian'
;
Engineering Research Center for Clean Production of Textile Dyeing and Printing
Ministry of Education
Wuhan 430073
People's Republic of China
;
    'Zeng, Qing-Fu'
;
Engineering Research Center for Clean Production of Textile Dyeing and Printing
Ministry of Education
Wuhan 430073
People's Republic of China
;
data_I
_audit_creation_method     SHELXL-97
_chemical_name_systematic
;
Aquabis(5-methylpyrazine-2-carboxylato)zinc(II) trihydrate
;
_chemical_name_common     ?
_chemical_formula_moiety     'C12 H12 N4 O5 Zn, 3(H2 O)'
_chemical_formula_sum     'C12 H18 N4 O8 Zn'
_chemical_formula_iupac     '[Zn (C6 H5 N2 O2)2 (H2 O)], 3H2 O'
_chemical_formula_weight     411.67
_chemical_melting_point     ?
_symmetry_cell_setting     triclinic
_symmetry_space_group_name_H-M     'P -1'
_symmetry_space_group_name_Hall     '-P 1'
loop_
    _symmetry_equiv_pos_as_xyz
    'x, y, z'
    '-x, -y, -z'
_cell_length_a     8.134(4)
_cell_length_b     10.492(5)
_cell_length_c     10.982(5)
_cell_angle_alpha     66.61(2)
_cell_angle_beta     81.85(2)
_cell_angle_gamma     78.33(2)
_cell_volume     840.3(7)
_cell_formula_units_Z     2
_cell_measurement_reflns_used     25
_cell_measurement_theta_min     9
_cell_measurement_theta_max     12
_cell_measurement_temperature     296(2)
_exptl_crystal_description     block
_exptl_crystal_colour     colourless
_exptl_crystal_size_max     0.32
_exptl_crystal_size_mid     0.28
_exptl_crystal_size_min     0.23
_exptl_crystal_density_diffrn     1.627
_exptl_crystal_density_meas     ?
_exptl_crystal_density_method     'not measured'
_exptl_crystal_F_000     424
_exptl_absorpt_coefficient_mu     1.511
_exptl_absorpt_correction_type     psi-scan
_exptl_absorpt_process_details     '(North <i>et al.</i>,  1968)'
_exptl_absorpt_correction_T_min     0.644
_exptl_absorpt_correction_T_max     0.723
_exptl_special_details
;
;
_diffrn_ambient_temperature     296(2)
_diffrn_radiation_type     MoK\a
_diffrn_radiation_wavelength     0.71073
_diffrn_radiation_source     'fine-focus sealed tube'
_diffrn_radiation_monochromator     graphite
_diffrn_measurement_device_type     'Enraf--Nonius CAD-4'
_diffrn_measurement_method     \w/2\q
_diffrn_detector_area_resol_mean     ?
_diffrn_reflns_number     4392
_diffrn_reflns_av_R_equivalents     0.0179
_diffrn_reflns_av_sigmaI/netI     0.0321
_diffrn_reflns_theta_min     2.03
_diffrn_reflns_theta_max     25.00
_diffrn_reflns_theta_full     25.00
_diffrn_measured_fraction_theta_max     0.989
_diffrn_measured_fraction_theta_full     0.989
_diffrn_reflns_limit_h_min     -9
_diffrn_reflns_limit_h_max     9
_diffrn_reflns_limit_k_min     -12
_diffrn_reflns_limit_k_max     12
_diffrn_reflns_limit_l_min     -13
_diffrn_reflns_limit_l_max     13
_diffrn_standards_number     3
_diffrn_standards_interval_count     200
_diffrn_standards_interval_time     120
_diffrn_standards_decay_%     1
_refine_special_details
;
Refinement of <i>F</i>^2^ against ALL reflections. The weighted <i>R</i>-factor
<i>wR</i> and goodness of fit <i>S</i> are based on <i>F</i>^2^, conventional
<i>R</i>-factors <i>R</i> are based on <i>F</i>, with <i>F</i> set to zero for
negative <i>F</i>^2^. The threshold expression of <i>F</i>^2^ >
\s(<i>F</i>^2^) is used only for calculating <i>R</i>-factors(gt) <i>etc</i>.
and is not relevant to the choice of reflections for refinement.
<i>R</i>-factors based on <i>F</i>^2^ are statistically about twice as large
as those based on <i>F</i>, and <i>R</i>- factors based on ALL data will be
even larger.
;
_reflns_number_total     2923
_reflns_number_gt     2539
_reflns_threshold_expression     I>2\s(I)
_refine_ls_structure_factor_coef     Fsqd
_refine_ls_matrix_type     full
_refine_ls_R_factor_all     0.0445
_refine_ls_R_factor_gt     0.0377
_refine_ls_wR_factor_gt     0.1047
_refine_ls_wR_factor_ref     0.1091
_refine_ls_goodness_of_fit_ref     1.050
_refine_ls_restrained_S_all     1.048
_refine_ls_number_reflns     2923
_refine_ls_number_parameters     260
_refine_ls_number_restraints     12
_refine_ls_hydrogen_treatment     mixed
_refine_ls_weighting_scheme     calc
_refine_ls_weighting_details
         'calc w=1/[\s^2^(Fo^2^)+(0.0629P)^2^+0.6023P] where P=(Fo^2^+2Fc^2^)/3'
_atom_sites_solution_hydrogens     geom
_atom_sites_solution_primary     direct
_atom_sites_solution_secondary     difmap
_refine_ls_shift/su_max     0.016
_refine_ls_shift/su_mean     0.000
_refine_diff_density_max     0.425
_refine_diff_density_min     -0.676
_refine_ls_extinction_method     none
_refine_ls_extinction_coef     ?
loop_
    _atom_type_symbol
    _atom_type_description
    _atom_type_scat_dispersion_real
    _atom_type_scat_dispersion_imag
    _atom_type_scat_source
    'C' 'C' 0.0033 0.0016
                         'International Tables Vol C Tables 4.2.6.8 and 6.1.1.4'
    'H' 'H' 0.0000 0.0000
                         'International Tables Vol C Tables 4.2.6.8 and 6.1.1.4'
    'N' 'N' 0.0061 0.0033
                         'International Tables Vol C Tables 4.2.6.8 and 6.1.1.4'
    'O' 'O' 0.0106 0.0060
                         'International Tables Vol C Tables 4.2.6.8 and 6.1.1.4'
    'Zn' 'Zn' 0.2839 1.4301
                         'International Tables Vol C Tables 4.2.6.8 and 6.1.1.4'
_computing_data_collection     'CAD-4 Software (Enraf--Nonius, 1989)'
_computing_cell_refinement     'CAD-4 Software (Enraf--Nonius, 1989)'
_computing_data_reduction     'XCAD4 (Harms & Wocadlo, 1995)'
_computing_structure_solution     'SHELXS97 (Sheldrick, 2008)'
_computing_structure_refinement     'SHELXL97 (Sheldrick, 2008)'
_computing_molecular_graphics     'SHELXTL (Sheldrick, 2008)'
_computing_publication_material     'SHELXTL (Sheldrick, 2008)'
loop_
    _atom_site_type_symbol
    _atom_site_label
    _atom_site_fract_x
    _atom_site_fract_y
    _atom_site_fract_z
    _atom_site_U_iso_or_equiv
    _atom_site_adp_type
    _atom_site_calc_flag
    _atom_site_refinement_flags
    _atom_site_occupancy
    _atom_site_disorder_assembly
    _atom_site_disorder_group
    C C1 0.6126(4) 0.8388(3) 0.6598(3) 0.0398(8) Uani d . 1 . .
    C C2 0.7345(4) 0.8625(3) 0.5379(3) 0.0328(7) Uani d . 1 . .
    C C3 0.7920(4) 0.9875(3) 0.4653(3) 0.0402(8) Uani d . 1 . .
    H H3 0.7551 1.0635 0.4912 0.048 Uiso calc R 1 . .
    C C4 0.9502(4) 0.8932(3) 0.3229(3) 0.0371(7) Uani d . 1 . .
    C C5 0.8939(4) 0.7652(3) 0.3960(3) 0.0358(7) Uani d . 1 . .
    H H5 0.9310 0.6891 0.3703 0.043 Uiso calc R 1 . .
    C C6 1.0683(5) 0.9107(4) 0.2018(4) 0.0555(10) Uani d . 1 . .
    H H6A 1.0163 0.9832 0.1257 0.083 Uiso calc R 1 . .
    H H6B 1.0947 0.8237 0.1881 0.083 Uiso calc R 1 . .
    H H6C 1.1699 0.9363 0.2139 0.083 Uiso calc R 1 . .
    C C7 0.6723(4) 0.3717(3) 0.5483(3) 0.0350(7) Uani d . 1 . .
    C C8 0.5573(4) 0.3445(3) 0.6745(3) 0.0315(7) Uani d . 1 . .
    C C9 0.4702(4) 0.2334(3) 0.7297(3) 0.0387(7) Uani d . 1 . .
    H H9 0.4846 0.1673 0.6908 0.046 Uiso calc R 1 . .
    C C10 0.3477(4) 0.3130(4) 0.8926(3) 0.0381(7) Uani d . 1 . .
    C C11 0.4392(4) 0.4242(3) 0.8389(3) 0.0362(7) Uani d . 1 . .
    H H11 0.4281 0.4886 0.8793 0.043 Uiso calc R 1 . .
    C C12 0.2293(5) 0.2978(4) 1.0126(4) 0.0533(10) Uani d . 1 . .
    H H12A 0.1158 0.3146 0.9883 0.080 Uiso calc R 1 . .
    H H12B 0.2421 0.3647 1.0487 0.080 Uiso calc R 1 . .
    H H12C 0.2539 0.2042 1.0781 0.080 Uiso calc R 1 . .
    H H5A 0.964(4) 0.540(3) 0.750(3) 0.040(10) Uiso d D 1 . .
    H H7A 0.070(5) 0.7757(14) 0.720(4) 0.056(12) Uiso d D 1 . .
    H H8A 0.406(6) 0.908(4) 0.855(3) 0.090(18) Uiso d D 1 . .
    H H5B 0.875(4) 0.438(3) 0.8366(14) 0.048(11) Uiso d D 1 . .
    H H7B 0.175(4) 0.675(4) 0.683(3) 0.076(15) Uiso d D 1 . .
    H H8B 0.329(5) 0.985(2) 0.929(3) 0.049(12) Uiso d D 1 . .
    H H6D 0.259(6) 0.734(3) 0.977(4) 0.088(18) Uiso d D 1 . .
    H H6E 0.183(5) 0.674(4) 0.915(2) 0.065(14) Uiso d D 1 . .
    N N1 0.7865(3) 0.7518(3) 0.5033(2) 0.0317(6) Uani d . 1 . .
    N N2 0.9005(4) 1.0029(3) 0.3579(3) 0.0417(7) Uani d . 1 . .
    N N3 0.5426(3) 0.4391(3) 0.7298(2) 0.0318(6) Uani d . 1 . .
    N N4 0.3644(4) 0.2175(3) 0.8390(3) 0.0405(7) Uani d . 1 . .
    O O1 0.5584(4) 0.9371(3) 0.6954(3) 0.0624(8) Uani d . 1 . .
    O O2 0.5775(3) 0.7154(2) 0.7156(2) 0.0423(6) Uani d . 1 . .
    O O3 0.6850(4) 0.2940(2) 0.4880(2) 0.0514(7) Uani d . 1 . .
    O O4 0.7438(3) 0.4786(2) 0.5142(2) 0.0394(5) Uani d . 1 . .
    O O5 0.9020(3) 0.4833(3) 0.7568(2) 0.0449(6) Uani d D 1 . .
    O O6 0.2178(4) 0.6625(3) 0.9876(3) 0.0635(8) Uani d D 1 . .
    O O7 0.0982(4) 0.6891(3) 0.7377(3) 0.0494(6) Uani d D 1 . .
    O O8 0.3459(4) 0.9068(3) 0.9238(3) 0.0654(8) Uani d D 1 . .
    Zn Zn1 0.68363(5) 0.58672(4) 0.62838(4) 0.03747(16) Uani d . 1 . .
loop_
    _atom_site_aniso_label
    _atom_site_aniso_U_11
    _atom_site_aniso_U_22
    _atom_site_aniso_U_33
    _atom_site_aniso_U_12
    _atom_site_aniso_U_13
    _atom_site_aniso_U_23
    C1 0.0472(19) 0.0338(17) 0.0442(18) -0.0088(14) 0.0072(15) -0.0233(15)
    C2 0.0402(17) 0.0294(15) 0.0330(15) -0.0068(13) -0.0022(13) -0.0157(13)
    C3 0.051(2) 0.0308(16) 0.0444(18) -0.0087(14) 0.0016(15) -0.0211(15)
    C4 0.0361(17) 0.0369(17) 0.0363(16) -0.0046(13) -0.0006(13) -0.0131(14)
    C5 0.0402(18) 0.0325(16) 0.0380(17) -0.0037(13) -0.0005(14) -0.0187(14)
    C6 0.059(2) 0.048(2) 0.050(2) -0.0061(18) 0.0150(18) -0.0161(18)
    C7 0.0468(18) 0.0249(15) 0.0339(16) -0.0017(13) -0.0005(14) -0.0146(13)
    C8 0.0359(16) 0.0247(14) 0.0368(16) -0.0031(12) -0.0015(13) -0.0158(13)
    C9 0.0465(19) 0.0318(16) 0.0431(18) -0.0077(14) -0.0030(15) -0.0190(15)
    C10 0.0327(17) 0.0417(18) 0.0410(17) -0.0068(13) 0.0010(13) -0.0178(15)
    C11 0.0392(17) 0.0352(16) 0.0406(17) -0.0054(13) 0.0015(14) -0.0226(14)
    C12 0.053(2) 0.062(2) 0.050(2) -0.0182(18) 0.0151(17) -0.0278(19)
    N1 0.0369(14) 0.0270(12) 0.0339(13) -0.0041(10) -0.0003(11) -0.0158(11)
    N2 0.0494(17) 0.0327(14) 0.0427(15) -0.0095(12) 0.0032(13) -0.0147(12)
    N3 0.0352(14) 0.0287(13) 0.0349(13) -0.0047(10) 0.0007(11) -0.0169(11)
    N4 0.0444(16) 0.0356(14) 0.0450(16) -0.0121(12) 0.0025(13) -0.0181(13)
    O1 0.092(2) 0.0378(13) 0.0634(17) -0.0178(13) 0.0312(15) -0.0344(13)
    O2 0.0563(14) 0.0331(12) 0.0444(13) -0.0164(10) 0.0166(11) -0.0243(10)
    O3 0.0831(19) 0.0376(13) 0.0436(13) -0.0201(12) 0.0148(13) -0.0273(11)
    O4 0.0550(14) 0.0322(12) 0.0372(12) -0.0144(10) 0.0103(10) -0.0205(10)
    O5 0.0494(15) 0.0442(14) 0.0403(14) -0.0148(11) 0.0000(11) -0.0127(12)
    O6 0.079(2) 0.071(2) 0.0412(15) -0.0360(17) 0.0014(14) -0.0121(14)
    O7 0.0609(17) 0.0442(15) 0.0444(14) -0.0189(12) 0.0128(12) -0.0185(12)
    O8 0.080(2) 0.0525(18) 0.0684(19) -0.0268(15) 0.0282(16) -0.0311(15)
    Zn1 0.0488(3) 0.0304(2) 0.0392(2) -0.01200(16) 0.00646(16) -0.01988(17)
_geom_special_details
;
All e.s.d.'s (except the e.s.d. in the dihedral angle between two l.s. planes)
are estimated using the full covariance matrix. The cell e.s.d.'s are taken
into account individually in the estimation of e.s.d.'s in distances, angles
and torsion angles; correlations between e.s.d.'s in cell parameters are only
used when they are defined by crystal symmetry. An approximate (isotropic)
treatment of cell e.s.d.'s is used for estimating e.s.d.'s involving l.s.
planes.
;
loop_
    _geom_bond_atom_site_label_1
    _geom_bond_atom_site_label_2
    _geom_bond_site_symmetry_2
    _geom_bond_distance
    _geom_bond_publ_flag
    C1 O1 . 1.224(4) ?
    C1 O2 . 1.266(4) ?
    C1 C2 . 1.516(4) ?
    C2 N1 . 1.334(4) ?
    C2 C3 . 1.373(4) ?
    C3 N2 . 1.345(4) ?
    C3 H3 . 0.9300 ?
    C4 N2 . 1.325(4) ?
    C4 C5 . 1.395(5) ?
    C4 C6 . 1.497(5) ?
    C5 N1 . 1.341(4) ?
    C5 H5 . 0.9300 ?
    C6 H6A . 0.9600 ?
    C6 H6B . 0.9600 ?
    C6 H6C . 0.9600 ?
    C7 O3 . 1.221(4) ?
    C7 O4 . 1.267(4) ?
    C7 C8 . 1.518(4) ?
    C8 N3 . 1.334(4) ?
    C8 C9 . 1.370(4) ?
    C9 N4 . 1.347(4) ?
    C9 H9 . 0.9300 ?
    C10 N4 . 1.327(4) ?
    C10 C11 . 1.394(5) ?
    C10 C12 . 1.492(5) ?
    C11 N3 . 1.336(4) ?
    C11 H11 . 0.9300 ?
    C12 H12A . 0.9600 ?
    C12 H12B . 0.9600 ?
    C12 H12C . 0.9600 ?
    Zn1 N1 . 1.989(2) y
    Zn1 N3 . 1.985(2) y
    Zn1 O2 . 1.951(2) y
    Zn1 O4 . 1.957(2) y
    Zn1 O5 . 2.245(3) y
    O5 H5A . 0.830(10) ?
    O5 H5B . 0.835(10) ?
    O6 H6D . 0.839(10) ?
    O6 H6E . 0.841(10) ?
    O7 H7A . 0.839(10) ?
    O7 H7B . 0.836(10) ?
    O8 H8A . 0.835(10) ?
    O8 H8B . 0.832(10) ?
loop_
    _geom_angle_atom_site_label_1
    _geom_angle_atom_site_label_2
    _geom_angle_atom_site_label_3
    _geom_angle_site_symmetry_1
    _geom_angle_site_symmetry_3
    _geom_angle
    _geom_angle_publ_flag
    O1 C1 O2 . . 126.4(3) ?
    O1 C1 C2 . . 118.7(3) ?
    O2 C1 C2 . . 115.0(3) ?
    N1 C2 C3 . . 120.3(3) ?
    N1 C2 C1 . . 115.6(3) ?
    C3 C2 C1 . . 124.1(3) ?
    N2 C3 C2 . . 121.7(3) ?
    N2 C3 H3 . . 119.2 ?
    C2 C3 H3 . . 119.2 ?
    N2 C4 C5 . . 121.2(3) ?
    N2 C4 C6 . . 118.0(3) ?
    C5 C4 C6 . . 120.8(3) ?
    N1 C5 C4 . . 120.0(3) ?
    N1 C5 H5 . . 120.0 ?
    C4 C5 H5 . . 120.0 ?
    C4 C6 H6A . . 109.5 ?
    C4 C6 H6B . . 109.5 ?
    H6A C6 H6B . . 109.5 ?
    C4 C6 H6C . . 109.5 ?
    H6A C6 H6C . . 109.5 ?
    H6B C6 H6C . . 109.5 ?
    O3 C7 O4 . . 126.2(3) ?
    O3 C7 C8 . . 119.0(3) ?
    O4 C7 C8 . . 114.8(3) ?
    N3 C8 C9 . . 120.6(3) ?
    N3 C8 C7 . . 115.2(3) ?
    C9 C8 C7 . . 124.2(3) ?
    N4 C9 C8 . . 121.7(3) ?
    N4 C9 H9 . . 119.2 ?
    C8 C9 H9 . . 119.2 ?
    N4 C10 C11 . . 121.0(3) ?
    N4 C10 C12 . . 118.2(3) ?
    C11 C10 C12 . . 120.8(3) ?
    N3 C11 C10 . . 120.6(3) ?
    N3 C11 H11 . . 119.7 ?
    C10 C11 H11 . . 119.7 ?
    C10 C12 H12A . . 109.5 ?
    C10 C12 H12B . . 109.5 ?
    H12A C12 H12B . . 109.5 ?
    C10 C12 H12C . . 109.5 ?
    H12A C12 H12C . . 109.5 ?
    H12B C12 H12C . . 109.5 ?
    C2 N1 C5 . . 118.9(3) ?
    C2 N1 Zn1 . . 110.7(2) ?
    C5 N1 Zn1 . . 130.3(2) ?
    C4 N2 C3 . . 117.8(3) ?
    C8 N3 C11 . . 118.4(3) ?
    C8 N3 Zn1 . . 111.5(2) ?
    C11 N3 Zn1 . . 130.1(2) ?
    C10 N4 C9 . . 117.6(3) ?
    C1 O2 Zn1 . . 115.0(2) ?
    C7 O4 Zn1 . . 115.3(2) ?
    Zn1 O5 H5A . . 112(2) ?
    Zn1 O5 H5B . . 114(2) ?
    H5A O5 H5B . . 110.6(17) ?
    H6D O6 H6E . . 108.5(17) ?
    H7A O7 H7B . . 109.8(17) ?
    H8A O8 H8B . . 110.3(18) ?
    O2 Zn1 O4 . . 166.16(10) ?
    O2 Zn1 N3 . . 95.36(10) ?
    O4 Zn1 N3 . . 83.22(9) ?
    O2 Zn1 N1 . . 83.64(9) ?
    O4 Zn1 N1 . . 95.00(10) ?
    N3 Zn1 N1 . . 168.45(10) ?
    O2 Zn1 O5 . . 97.35(10) ?
    O4 Zn1 O5 . . 96.49(10) ?
    N3 Zn1 O5 . . 94.98(10) ?
    N1 Zn1 O5 . . 96.55(10) ?
loop_
    _geom_hbond_atom_site_label_D
    _geom_hbond_atom_site_label_H
    _geom_hbond_atom_site_label_A
    _geom_hbond_site_symmetry_A
    _geom_hbond_distance_DH
    _geom_hbond_distance_HA
    _geom_hbond_distance_DA
    _geom_hbond_angle_DHA
    C9 H9 O1 1_545 0.93 2.35 3.204(4) 153
    C3 H3 O3 1_565 0.93 2.36 3.255(4) 162
    O8 H8B N4 1_565 0.832(10) 2.30(2) 3.044(4) 150(3)
    O6 H6E O7 . 0.841(10) 2.092(11) 2.932(4) 177(4)
    O6 H6D O8 . 0.839(10) 1.924(14) 2.755(4) 171(4)
    O8 H8A O1 . 0.835(10) 1.953(13) 2.781(4) 171(4)
    O7 H7B O3 2_666 0.836(10) 1.996(18) 2.797(3) 160(4)
    O7 H7A N2 2_676 0.839(10) 2.185(18) 2.977(4) 157(3)
    O5 H5B O6 2_667 0.835(10) 1.924(11) 2.754(4) 172(3)
    O5 H5A O7 1_655 0.830(10) 2.034(11) 2.861(4) 175(4)
