# Supplementary material for: Aqua­bis(5-methyl­pyrazine-2-carboxyl­ato)zinc(II) trihydrate
Source: Acta Crystallogr Sect E Struct Rep Online. 2009 Aug 19;65(Pt 9):m1083–4. doi: 10.1107/S1600536809031778 (PMC2969856; doi:10.1107/S1600536809031778)
Supplement: Supplementary file 2 [file e-65-m1083-Isup2.hkl]

# 
# h,k,l, Fc-squared, Fo-squared, sigma(Fo-squared) and status flag 
# 
data_I
_shelx_title ' P-1 in P-1' 
_shelx_refln_list_code          4 
_shelx_F_calc_maximum      237.38 
_exptl_crystal_F_000       424.00 
_reflns_d_resolution_high  0.8409 
 
loop_ 
 _symmetry_equiv_pos_as_xyz 
 'x, y, z' 
 '-x, -y, -z' 
 
_cell_length_a     8.1336 
_cell_length_b    10.4916 
_cell_length_c    10.9816 
_cell_angle_alpha  66.606 
_cell_angle_beta   81.846 
_cell_angle_gamma  78.326 
 
_shelx_F_squared_multiplier     1.000 
 
loop_ 
 _refln_index_h 
 _refln_index_k 
 _refln_index_l 
 _refln_F_squared_calc 
 _refln_F_squared_meas 
 _refln_F_squared_sigma 
 _refln_observed_status 
   1   0   0     3264.75     3564.45     63.05 o 
   2   0   0     1689.63     1766.84     24.00 o 
   3   0   0     1455.89     1439.37     20.27 o 
   4   0   0      141.45      176.46      3.41 o 
   5   0   0     1004.70     1034.93     17.29 o 
   6   0   0        8.56        6.19      2.16 o 
   7   0   0       34.96       35.34      7.25 o 
   8   0   0      200.15      198.88     12.50 o 
   9   0   0      187.25      197.74     14.21 o 
  -9   1   0       76.03       64.34     10.49 o 
  -8   1   0       71.06       68.77      9.40 o 
  -7   1   0       29.80       17.50      6.20 o 
  -6   1   0       83.35       94.79      6.94 o 
  -5   1   0      569.06      562.99     10.30 o 
  -4   1   0       24.88       27.28      1.50 o 
  -3   1   0      330.54      287.36      5.60 o 
  -2   1   0       15.93       18.39      1.29 o 
  -1   1   0     6296.59     6167.17    107.93 o 
   0   1   0     3214.70     3430.67     60.62 o 
   1   1   0       24.64       26.63      1.34 o 
   2   1   0     6409.75     6585.32     84.41 o 
   3   1   0      711.12      733.26     10.12 o 
   4   1   0       14.76       14.57      2.56 o 
   5   1   0      749.59      789.71     10.49 o 
   6   1   0      171.93      166.76      4.81 o 
   7   1   0      144.20      147.66      9.97 o 
   8   1   0      150.03      157.24     11.97 o 
   9   1   0       89.47       79.89     10.87 o 
  -9   2   0       40.81       50.55     10.11 o 
  -8   2   0       23.71       29.05      8.16 o 
  -7   2   0       31.80       35.80      3.86 o 
  -6   2   0       51.07       57.60      4.00 o 
  -5   2   0       10.63       15.77      2.45 o 
  -4   2   0      648.47      616.35     12.16 o 
  -3   2   0      537.93      527.00      9.11 o 
  -2   2   0      958.93     1035.82     15.18 o 
  -1   2   0       29.45       56.99      2.81 o 
   0   2   0        6.12        2.83      0.86 o 
   2   2   0      813.05      746.83      9.05 o 
   3   2   0        6.06       19.89      2.55 o 
   4   2   0     1722.91     1783.87     20.95 o 
   5   2   0     1987.57     2123.61     35.53 o 
   6   2   0       12.49       16.78      3.00 o 
   7   2   0      431.59      424.90     15.93 o 
   8   2   0       83.39       93.00      9.40 o 
   9   2   0       40.02       39.35      8.63 o 
  -8   3   0        0.39       -0.33      6.92 o 
  -7   3   0      114.14      108.62      5.89 o 
  -6   3   0       48.20       58.25      4.82 o 
  -5   3   0       47.01       46.16      3.53 o 
  -4   3   0      708.95      673.87     11.94 o 
  -3   3   0      429.46      432.33      8.23 o 
  -2   3   0     1263.76     1221.39     17.97 o 
  -1   3   0       63.64       42.78      2.01 o 
   0   3   0     1097.95     1196.11     17.34 o 
   2   3   0      112.24       98.11      4.01 o 
   3   3   0      189.17      193.44      4.05 o 
   4   3   0     1801.87     1817.86     31.22 o 
   5   3   0      163.87      173.27      5.77 o 
   6   3   0      450.97      437.52     10.15 o 
   7   3   0      420.35      439.16     16.45 o 
   8   3   0      233.34      222.49     13.12 o 
   9   3   0      303.23      326.79     16.74 o 
  -8   4   0       68.05       61.57      9.44 o 
  -7   4   0      131.80      132.95      8.06 o 
  -6   4   0       17.08       15.97      3.51 o 
  -5   4   0      415.81      387.82      9.07 o 
  -4   4   0      825.57      805.54     13.97 o 
  -3   4   0      737.17      869.05     14.28 o 
  -2   4   0      989.65      838.42     11.02 o 
  -1   4   0      599.80      606.45     10.31 o 
   0   4   0       10.42       21.09      1.81 o 
   1   4   0     5382.81     5214.02    116.42 o 
   2   4   0      204.68      209.88      5.01 o 
   3   4   0     2254.23     2305.88     29.91 o 
   4   4   0     1537.31     1521.60     20.81 o 
   5   4   0      161.09      175.29      8.35 o 
   6   4   0      676.04      685.67     14.09 o 
   7   4   0       38.02       46.00      4.66 o 
   8   4   0       62.92       70.30      8.44 o 
   9   4   0       32.98       42.02      8.54 o 
  -7   5   0       81.83       85.90      5.89 o 
  -6   5   0      102.26       93.46      5.48 o 
  -5   5   0      137.67      138.19      5.83 o 
  -4   5   0       49.57       66.07      4.02 o 
  -3   5   0      283.50      253.53      6.52 o 
  -2   5   0      584.49      530.23     13.23 o 
  -1   5   0        3.14        7.07      3.43 o 
   0   5   0        4.90       14.74      2.04 o 
   1   5   0     1894.45     1859.13     26.92 o 
   2   5   0        5.34        4.04      1.25 o 
   3   5   0      184.44      120.49      3.64 o 
   4   5   0       23.29       22.05      2.13 o 
   5   5   0      185.76      183.21      6.40 o 
   6   5   0      701.49      724.97     14.94 o 
   7   5   0       37.08       42.48      4.67 o 
   8   5   0        6.81        4.58      6.01 o 
   9   5   0      114.78      126.58     11.21 o 
  -7   6   0        3.08        8.25      5.48 o 
  -6   6   0      191.59      191.44     10.49 o 
  -5   6   0       75.86       69.58      6.53 o 
  -4   6   0        1.31        0.52      3.58 o 
  -3   6   0      282.40      232.03      9.73 o 
  -2   6   0       40.64       36.65      3.70 o 
  -1   6   0     1123.91     1049.24     17.35 o 
   0   6   0      788.33      760.23     20.51 o 
   1   6   0      263.43      258.83      7.30 o 
   2   6   0       16.39        3.63      1.77 o 
   3   6   0     1097.64     1045.70     17.80 o 
   4   6   0       48.86       50.13      3.28 o 
   5   6   0      459.67      461.57     10.83 o 
   6   6   0      181.45      188.14     16.31 o 
   7   6   0       27.81       27.79      4.25 o 
   8   6   0      441.86      454.51     13.81 o 
  -6   7   0       92.39       79.93      8.30 o 
  -5   7   0      100.49       99.20      8.25 o 
  -4   7   0       38.01       32.91      5.91 o 
  -3   7   0      181.97      176.85      9.25 o 
  -2   7   0      218.61      233.37      6.91 o 
  -1   7   0      989.56      944.58     16.58 o 
   0   7   0      524.45      524.54     11.09 o 
   1   7   0      241.87      231.60      8.30 o 
   2   7   0      167.02      151.09      5.11 o 
   3   7   0      188.79      181.47      9.78 o 
   4   7   0      134.02      131.20      8.63 o 
   5   7   0       33.67       50.03      6.34 o 
   6   7   0       28.87       14.59      5.25 o 
   7   7   0      141.50      161.39     11.06 o 
   8   7   0      175.60      179.42     12.07 o 
  -5   8   0        2.38        3.24      5.39 o 
  -4   8   0       68.52       66.10      7.01 o 
  -3   8   0       84.46       68.68      6.96 o 
  -2   8   0      376.12      362.98     21.44 o 
  -1   8   0     1686.84     1643.44     26.48 o 
   0   8   0       39.70       36.37      3.69 o 
   1   8   0      273.24      256.21      7.38 o 
   2   8   0      270.75      286.34      7.60 o 
   3   8   0        3.28        5.43      3.05 o 
   4   8   0       35.92       42.45      6.63 o 
   5   8   0        5.17        5.29      4.96 o 
   6   8   0        3.23        7.82      5.58 o 
   7   8   0      110.68      101.16      9.35 o 
  -4   9   0       68.80       48.84      7.54 o 
  -3   9   0       21.29       14.69      5.48 o 
  -2   9   0      475.34      445.07     15.60 o 
  -1   9   0       71.17       76.36      5.06 o 
   0   9   0       22.07       22.01      3.72 o 
   1   9   0      451.98      424.12     10.35 o 
   2   9   0      187.15      186.08      6.68 o 
   3   9   0      127.72      140.60      9.78 o 
   4   9   0      209.02      220.39     12.64 o 
   5   9   0       20.48       16.26      6.25 o 
   6   9   0       87.27       78.17      8.78 o 
   7   9   0       13.94       15.69      6.68 o 
  -3  10   0       41.27       33.39      6.77 o 
  -2  10   0      156.88      141.36      9.63 o 
  -1  10   0      391.00      370.83     13.26 o 
   0  10   0      160.02      147.82      6.77 o 
   1  10   0      253.91      253.56      8.32 o 
   2  10   0        0.12        5.10      3.29 o 
   3  10   0      607.62      570.55     20.84 o 
   4  10   0      685.29      591.92     22.03 o 
   5  10   0       30.53       34.48      7.82 o 
  -1  11   0        3.17        4.58      5.77 o 
   0  11   0      135.30      136.90      9.92 o 
   1  11   0      160.24      163.81      7.43 o 
   2  11   0       43.58       49.93      8.35 o 
   3  11   0      125.89      152.28     11.59 o 
   4  11   0       62.86       52.84      8.87 o 
  -2 -11   1       21.71       20.99      6.68 o 
  -1 -11   1      288.65      317.83     16.17 o 
  -5 -10   1       50.79       47.93      8.58 o 
  -4 -10   1      192.88      185.86     12.45 o 
  -3 -10   1      190.91      196.21     12.88 o 
  -2 -10   1      110.35      115.08      9.78 o 
  -1 -10   1      393.48      373.24     10.44 o 
   0 -10   1        5.07       -1.86      3.38 o 
   1 -10   1       41.53       47.98      7.06 o 
   2 -10   1        5.73       -1.14      4.91 o 
  -6  -9   1       20.98       20.22      7.06 o 
  -5  -9   1      337.12      308.62     15.07 o 
  -4  -9   1      220.62      203.03     12.45 o 
  -3  -9   1       65.59       60.81      7.87 o 
  -2  -9   1      237.51      257.02      7.79 o 
  -1  -9   1      337.07      329.01      9.08 o 
   0  -9   1      103.40       95.31      6.37 o 
   1  -9   1      112.06       95.12      8.61 o 
   2  -9   1       64.35       71.68      7.49 o 
   3  -9   1       32.47       22.89      6.30 o 
   4  -9   1      128.41      146.70     10.59 o 
  -7  -8   1       19.47       23.27      7.20 o 
  -6  -8   1       21.35       15.83      6.58 o 
  -5  -8   1      428.61      408.21     16.69 o 
  -4  -8   1        1.48        5.77      5.15 o 
  -3  -8   1      129.10      142.60      9.97 o 
  -2  -8   1       16.70       16.99      2.92 o 
  -1  -8   1       35.56       26.61      3.32 o 
   0  -8   1      381.03      356.69      9.11 o 
   1  -8   1      360.14      347.99     11.18 o 
   2  -8   1       98.54      108.03      8.06 o 
   3  -8   1      371.31      374.11     14.21 o 
   4  -8   1      101.62       88.76      7.92 o 
   5  -8   1       10.64       16.41      6.10 o 
  -8  -7   1      156.90      161.73     12.21 o 
  -7  -7   1        3.37        4.96      5.44 o 
  -6  -7   1      172.26      178.37     10.97 o 
  -5  -7   1       68.55       64.77      7.06 o 
  -4  -7   1        5.66        6.53      4.24 o 
  -3  -7   1      878.73      817.61     23.75 o 
  -2  -7   1      172.59      167.32     10.99 o 
  -1  -7   1       42.20       42.44      3.46 o 
   0  -7   1      600.36      592.16     11.86 o 
   1  -7   1      354.29      344.43      8.64 o 
   2  -7   1      994.45      938.15     16.77 o 
   3  -7   1      226.74      207.75      9.78 o 
   4  -7   1       16.12        9.25      5.01 o 
   5  -7   1      137.91      141.12      9.68 o 
   6  -7   1       51.05       41.06      7.11 o 
  -8  -6   1      114.45      129.12      7.53 o 
  -7  -6   1      103.73      104.63      7.37 o 
  -6  -6   1      359.55      357.16     14.88 o 
  -5  -6   1       15.08       17.37      3.28 o 
  -4  -6   1      123.50      120.27      5.41 o 
  -3  -6   1      106.05      104.03      3.37 o 
  -2  -6   1        5.58        5.86      2.04 o 
  -1  -6   1       95.40       77.57      8.47 o 
   0  -6   1      171.23      156.74      5.40 o 
   1  -6   1      110.38      107.38      4.67 o 
   2  -6   1      351.46      321.41      7.76 o 
   3  -6   1       53.83       65.10      5.77 o 
   4  -6   1      286.03      277.96     11.06 o 
   5  -6   1      203.80      212.14     10.59 o 
   6  -6   1       22.04       15.93      5.72 o 
   7  -6   1       12.13       14.31      6.01 o 
  -8  -5   1       25.67       26.11      4.89 o 
  -7  -5   1      974.96      950.15     19.14 o 
  -6  -5   1      186.16      191.08      7.58 o 
  -5  -5   1      182.44      186.65      6.67 o 
  -4  -5   1     1959.60     1881.74     30.28 o 
  -3  -5   1      148.76      147.94      7.87 o 
  -2  -5   1      139.95      125.45      5.87 o 
  -1  -5   1      289.96      261.38      6.10 o 
   0  -5   1      787.62      781.26     13.19 o 
   1  -5   1      657.70      577.43     23.54 o 
   2  -5   1      597.38      559.64     10.47 o 
   3  -5   1       95.75       82.73      5.96 o 
   4  -5   1      210.64      190.61      6.33 o 
   5  -5   1      422.09      404.41      9.77 o 
   6  -5   1        1.60       -4.43      2.95 o 
   7  -5   1       57.87       54.90      5.38 o 
  -9  -4   1       25.60       25.80      8.16 o 
  -8  -4   1       49.72       56.61      8.06 o 
  -7  -4   1       43.93       47.33      4.78 o 
  -6  -4   1      139.09      138.14      7.18 o 
  -5  -4   1      313.72      301.01      8.04 o 
  -4  -4   1     2162.00     2135.35     33.46 o 
  -3  -4   1        5.06        5.82      2.81 o 
  -2  -4   1     4428.45     4705.24     82.01 o 
  -1  -4   1     4335.58     4551.74     61.55 o 
   0  -4   1        6.89       14.97      2.00 o 
   1  -4   1      223.80      196.48      4.97 o 
   2  -4   1        1.71        3.45      1.41 o 
   3  -4   1      196.95      188.24      6.19 o 
   4  -4   1      492.89      490.43     13.64 o 
   5  -4   1      249.54      245.39      7.31 o 
   6  -4   1      174.71      172.35      6.59 o 
   7  -4   1      168.41      166.32      7.19 o 
   8  -4   1       14.83        8.16      4.17 o 
  -9  -3   1        1.86        4.39      7.30 o 
  -8  -3   1       67.62       53.75      8.44 o 
  -7  -3   1      354.36      359.17      9.97 o 
  -6  -3   1       98.10       92.66      5.23 o 
  -5  -3   1      422.24      402.55     14.12 o 
  -4  -3   1     1046.34     1032.11     17.67 o 
  -3  -3   1      174.41      166.80      4.29 o 
  -2  -3   1    15081.59    14567.76    254.59 o 
  -1  -3   1        1.46        1.97      1.19 o 
   0  -3   1      628.69      606.36      9.75 o 
   1  -3   1     1756.78     1814.41     25.63 o 
   2  -3   1      179.28      188.44      3.75 o 
   3  -3   1     1150.70     1113.11     17.22 o 
   4  -3   1       99.17      103.06      4.36 o 
   5  -3   1        1.58        3.97      2.60 o 
   6  -3   1      192.66      188.06      7.68 o 
   7  -3   1      229.30      204.25      7.54 o 
   8  -3   1        0.71        3.63      3.81 o 
  -9  -2   1       34.99       29.47      8.06 o 
  -8  -2   1        2.82       -4.34      5.63 o 
  -7  -2   1       13.30       12.16      6.01 o 
  -6  -2   1      235.11      248.20     11.99 o 
  -5  -2   1      726.30      724.18     13.61 o 
  -4  -2   1       37.03       51.45      1.59 o 
  -3  -2   1       16.65       11.83      2.29 o 
  -2  -2   1     2145.13     2116.77     44.83 o 
  -1  -2   1       42.66       57.42      3.29 o 
   0  -2   1     1974.75     1994.94     27.30 o 
   1  -2   1     5418.66     5926.43     65.63 o 
   2  -2   1     2164.22     2269.99     31.30 o 
   3  -2   1     2943.80     3063.97     42.14 o 
   4  -2   1      213.85      224.48      9.01 o 
   5  -2   1      225.01      225.83      6.30 o 
   6  -2   1       46.23       51.18      3.92 o 
   7  -2   1       28.87       24.68      3.79 o 
   8  -2   1      128.92      128.44     10.87 o 
   9  -2   1       16.95       11.68      8.73 o 
  -9  -1   1        4.36        8.97      7.20 o 
  -8  -1   1       17.62       19.51      6.63 o 
  -7  -1   1        0.08        1.43      5.15 o 
  -6  -1   1      717.79      706.35     13.68 o 
  -5  -1   1      180.50      173.18      6.74 o 
  -4  -1   1     1674.23     1739.30     20.42 o 
  -3  -1   1     3200.97     3335.23     37.47 o 
  -2  -1   1      668.79      694.94     15.83 o 
  -1  -1   1     2518.65     2726.90     91.57 o 
   0  -1   1      751.16      786.18     14.45 o 
   1  -1   1       76.12       83.03      2.81 o 
   2  -1   1     5292.61     5546.97     73.50 o 
   3  -1   1     4068.43     4262.33     57.28 o 
   4  -1   1      296.04      306.12      8.11 o 
   5  -1   1      994.95     1043.48     16.75 o 
   6  -1   1       17.68       25.42      3.48 o 
   7  -1   1      278.64      271.88     12.16 o 
   8  -1   1      158.71      168.60     12.59 o 
   9  -1   1        3.75       14.45      8.63 o 
  -9   0   1      103.89      109.12     11.02 o 
  -8   0   1      127.33      114.08     10.59 o 
  -7   0   1       19.24       30.00      7.15 o 
  -6   0   1      360.04      335.62     13.26 o 
  -5   0   1     1010.87     1066.85     13.63 o 
  -4   0   1       24.41       57.53      3.45 o 
  -3   0   1      650.22      665.76      8.42 o 
  -2   0   1      182.75      193.21      4.44 o 
  -1   0   1     1666.54     1290.91     33.34 o 
   0   0   1     7553.43     6704.86    167.83 o 
   1   0   1      475.43      495.01     10.64 o 
   2   0   1     6044.33     6581.93    121.43 o 
   3   0   1      407.09      448.49      7.48 o 
   4   0   1      146.17      142.86      3.99 o 
   5   0   1      473.43      497.38      9.26 o 
   6   0   1      125.22      127.11      4.79 o 
   7   0   1      272.49      283.01      7.59 o 
   8   0   1       42.23       50.46      8.30 o 
   9   0   1       11.88        7.11      8.58 o 
  -9   1   1       77.21       72.88     10.02 o 
  -8   1   1        1.20       -1.19      6.63 o 
  -7   1   1      144.89      154.81     10.21 o 
  -6   1   1      624.95      618.40     11.59 o 
  -5   1   1      164.55      176.02      4.04 o 
  -4   1   1      727.43      694.74      9.28 o 
  -3   1   1     1231.06     1310.76     15.59 o 
  -2   1   1        4.46       18.86      2.03 o 
  -1   1   1     8702.82     8612.02    151.00 o 
   0   1   1      257.09      253.49      7.30 o 
   1   1   1     1690.22     1644.75     41.16 o 
   2   1   1      144.46      194.89      4.38 o 
   3   1   1      852.36      937.24     14.85 o 
   4   1   1     1059.83     1134.80     24.43 o 
   5   1   1      505.36      481.61      7.13 o 
   6   1   1       20.54       26.08      5.96 o 
   7   1   1       98.48       91.86      8.97 o 
   8   1   1       77.19       76.83      9.73 o 
   9   1   1       24.87       27.76      8.39 o 
  -9   2   1       26.65       30.33      9.25 o 
  -8   2   1      135.62      137.26     11.54 o 
  -7   2   1      107.17      117.37      9.78 o 
  -6   2   1       39.65       47.05      3.65 o 
  -5   2   1      733.00      714.92     12.61 o 
  -4   2   1      332.39      316.04      6.74 o 
  -3   2   1      219.45      248.71      4.19 o 
  -2   2   1      282.38      369.67      6.44 o 
  -1   2   1     3473.09     3657.84     65.05 o 
   0   2   1       39.86       51.65      2.86 o 
   1   2   1      465.10      564.28     14.81 o 
   2   2   1       39.99       51.05      1.64 o 
   3   2   1      670.89      660.64      9.51 o 
   4   2   1     1846.12     1819.89     27.73 o 
   5   2   1        5.08        5.01      1.41 o 
   6   2   1      495.76      501.24      9.44 o 
   7   2   1      186.49      180.66     11.35 o 
   8   2   1        3.74        2.24      6.01 o 
   9   2   1       11.01       15.02      8.44 o 
  -8   3   1       64.33       73.21      9.73 o 
  -7   3   1       11.71       13.62      4.79 o 
  -6   3   1      337.70      338.83      8.55 o 
  -5   3   1     1240.17     1191.88     19.18 o 
  -4   3   1      644.68      601.44      8.59 o 
  -3   3   1     1152.81     1006.29     15.66 o 
  -2   3   1      472.19      453.64      8.73 o 
  -1   3   1      257.54      272.88      5.32 o 
   0   3   1      210.09      204.85      7.80 o 
   1   3   1     9832.56     9172.70    167.09 o 
   2   3   1      141.95      140.08      2.97 o 
   3   3   1     1623.10     1690.13     19.70 o 
   4   3   1     6147.99     6482.13    104.32 o 
   5   3   1       11.28        9.56      1.96 o 
   6   3   1     1277.51     1313.96     22.44 o 
   7   3   1        8.87       12.54      5.96 o 
   8   3   1       13.99       10.54      6.34 o 
   9   3   1       80.95       95.20     10.49 o 
  -8   4   1       31.44       44.26      8.63 o 
  -7   4   1       17.77       16.39      4.39 o 
  -6   4   1      322.01      313.29      8.53 o 
  -5   4   1      397.71      396.20      9.06 o 
  -4   4   1       85.67       89.25      8.06 o 
  -3   4   1     2381.47     2391.43     33.97 o 
  -2   4   1      755.82      788.34     14.33 o 
  -1   4   1       60.15       54.76      2.75 o 
   0   4   1      545.21      830.52     12.96 o 
   1   4   1       26.83       19.90      1.73 o 
   2   4   1      782.62      764.33     16.98 o 
   3   4   1     5435.59     5621.07     70.14 o 
   4   4   1      280.91      351.50      5.69 o 
   5   4   1      226.34      234.99      4.70 o 
   6   4   1      963.82      961.74     30.00 o 
   7   4   1        9.38       18.98      5.72 o 
   8   4   1      177.34      180.90     12.21 o 
   9   4   1        1.61       -4.34      6.58 o 
  -7   5   1       19.44       15.02      4.18 o 
  -6   5   1      176.74      170.61      6.72 o 
  -5   5   1       22.04       22.74      3.40 o 
  -4   5   1      470.33      499.59     10.15 o 
  -3   5   1     1973.42     1937.76     29.24 o 
  -2   5   1      141.28      150.24      7.44 o 
  -1   5   1      437.78      427.34      8.31 o 
   0   5   1      940.54      933.86     14.83 o 
   1   5   1       18.58       19.13      1.99 o 
   2   5   1     1780.03     1758.80     27.10 o 
   3   5   1        7.15        5.17      1.58 o 
   4   5   1      213.35      231.91      5.17 o 
   5   5   1      303.02      303.24      9.83 o 
   6   5   1      436.05      444.85     10.66 o 
   7   5   1       13.80       16.21      3.85 o 
   8   5   1       81.39       99.63      9.92 o 
   9   5   1      116.37      103.97     10.49 o 
  -7   6   1       38.84       36.91      6.53 o 
  -6   6   1      153.52      150.66      8.87 o 
  -5   6   1        0.03       -0.24      3.82 o 
  -4   6   1      295.88      296.41     11.30 o 
  -3   6   1      508.83      498.92     14.55 o 
  -2   6   1       63.10       84.28      3.96 o 
  -1   6   1     1238.64     1240.96     19.62 o 
   0   6   1      406.13      369.00      7.94 o 
   1   6   1      600.18      546.48     10.17 o 
   2   6   1      735.83      752.71     14.33 o 
   3   6   1       22.06       36.83      4.79 o 
   4   6   1      254.35      246.87      5.51 o 
   5   6   1      114.48      107.71      6.22 o 
   6   6   1        0.19       -0.18      2.98 o 
   7   6   1      108.00      119.06      6.72 o 
   8   6   1      120.68      144.56     11.21 o 
   9   6   1        4.48        4.82      7.20 o 
  -6   7   1        5.53       -0.72      5.01 o 
  -5   7   1       11.58       20.41      5.39 o 
  -4   7   1      297.34      244.19     10.87 o 
  -3   7   1      219.36      193.35      9.01 o 
  -2   7   1      659.95      618.44     12.11 o 
  -1   7   1      804.23      758.53     13.90 o 
   0   7   1      295.91      303.73      7.47 o 
   1   7   1     1931.55     1915.10     28.68 o 
   2   7   1     1474.48     1494.67     23.07 o 
   3   7   1       60.33       63.15      5.91 o 
   4   7   1      412.92      399.07     10.08 o 
   5   7   1      188.77      191.54     10.02 o 
   6   7   1       56.26       51.03      6.44 o 
   7   7   1       85.71      104.42      6.30 o 
   8   7   1        5.25       12.08      4.52 o 
  -5   8   1       12.53        9.16      5.68 o 
  -4   8   1        9.31       11.02      5.25 o 
  -3   8   1       11.36       22.65      5.34 o 
  -2   8   1      604.31      537.65     11.59 o 
  -1   8   1      225.66      210.06      7.87 o 
   0   8   1     2047.84     2039.35     31.26 o 
   1   8   1      538.99      531.89     11.05 o 
   2   8   1      193.43      193.82      6.10 o 
   3   8   1      128.62      145.89      9.01 o 
   4   8   1      117.04      114.60      7.20 o 
   5   8   1       56.09       42.64      6.25 o 
   6   8   1       53.53       47.84      7.34 o 
   7   8   1      229.43      229.50     13.07 o 
   8   8   1       26.90       32.00      7.77 o 
  -4   9   1        9.87       11.59      5.77 o 
  -3   9   1       41.79       39.87      6.72 o 
  -2   9   1      327.31      307.25     10.11 o 
  -1   9   1      302.59      305.48      8.89 o 
   0   9   1      670.09      664.85     13.63 o 
   1   9   1       88.56       92.41      4.97 o 
   2   9   1       30.77       36.31      3.59 o 
   3   9   1      959.73      922.01     26.85 o 
   4   9   1      298.30      292.65     13.54 o 
   5   9   1       82.00       81.36      8.30 o 
   6   9   1      340.38      316.92     15.02 o 
   7   9   1       65.93       82.46      9.63 o 
  -3  10   1       91.79       93.57      8.82 o 
  -2  10   1      163.77      171.46     10.16 o 
  -1  10   1      326.23      300.11      9.82 o 
   0  10   1       13.56       20.28      3.73 o 
   1  10   1        7.08        4.18      3.86 o 
   2  10   1      299.36      305.72     22.13 o 
   3  10   1      432.22      425.85     17.17 o 
   4  10   1       12.51        7.25      5.44 o 
   5  10   1      543.16      494.29     19.41 o 
   6  10   1      111.11      108.45     10.35 o 
  -1  11   1       16.84       10.75      3.86 o 
   0  11   1       73.04       83.53      5.81 o 
   1  11   1       16.12       17.20      4.09 o 
   2  11   1      149.65      169.64      7.29 o 
   3  11   1      162.38      185.24     12.30 o 
   4  11   1       24.67       32.29      7.68 o 
  -4 -10   2       17.91       18.65      7.06 o 
  -3 -10   2       30.23       25.56      7.44 o 
  -2 -10   2      472.67      440.69     18.50 o 
  -1 -10   2      143.87      148.95     11.54 o 
   0 -10   2       79.53       81.09     11.14 o 
   1 -10   2       62.08       51.41      6.87 o 
  -5  -9   2       14.01       19.84      6.53 o 
  -4  -9   2        0.34       -0.10      5.48 o 
  -3  -9   2      192.61      176.75     11.45 o 
  -2  -9   2       33.27       40.11      7.06 o 
  -1  -9   2       28.90       19.27      3.72 o 
   0  -9   2      285.02      279.83      8.86 o 
   1  -9   2       47.04       50.33      4.75 o 
   2  -9   2      129.10      117.52      8.97 o 
   3  -9   2       25.99       11.64      6.20 o 
  -6  -8   2      296.36      277.81     14.93 o 
  -5  -8   2      109.96      109.98      9.49 o 
  -4  -8   2       79.35       76.17      7.96 o 
  -3  -8   2        6.82       13.93      5.10 o 
  -2  -8   2        1.16        4.29      4.82 o 
  -1  -8   2      183.91      177.25      6.55 o 
   0  -8   2      220.04      206.99      7.23 o 
   1  -8   2        0.09       -2.96      2.89 o 
   2  -8   2       61.57       61.05      6.87 o 
   3  -8   2      534.44      512.80     17.07 o 
   4  -8   2        0.86        3.39      5.34 o 
  -7  -7   2       66.81       67.68      9.01 o 
  -6  -7   2      302.39      284.78     14.07 o 
  -5  -7   2       11.76        5.44      5.06 o 
  -4  -7   2       92.96       83.56      8.11 o 
  -3  -7   2        2.44        9.01      4.44 o 
  -2  -7   2        0.27        0.88      2.42 o 
  -1  -7   2      198.29      184.96     11.57 o 
   0  -7   2       58.64       50.64      3.91 o 
   1  -7   2       56.53       58.67      4.02 o 
   2  -7   2      389.12      368.43     12.97 o 
   3  -7   2       78.16       74.78      6.96 o 
   4  -7   2      212.68      191.39     10.40 o 
   5  -7   2       35.79       39.92      6.82 o 
  -8  -6   2      113.04      122.07      7.46 o 
  -7  -6   2      207.35      204.98     11.30 o 
  -6  -6   2      287.53      281.01     25.52 o 
  -5  -6   2       37.90       42.32      4.27 o 
  -3  -6   2       56.24       43.02      5.63 o 
  -2  -6   2      302.50      299.94     12.30 o 
  -1  -6   2      288.09      267.76      6.96 o 
   0  -6   2       91.27      100.09      5.44 o 
   1  -6   2     1039.15      997.93     17.11 o 
   2  -6   2      147.93      135.89      8.32 o 
   3  -6   2        0.19        3.67      3.58 o 
   4  -6   2       45.42       38.87      5.68 o 
   5  -6   2       32.20       24.80      5.58 o 
   6  -6   2       62.72       57.76      7.30 o 
  -8  -5   2       66.76       64.79      6.05 o 
  -7  -5   2      345.00      340.93     14.07 o 
  -6  -5   2      168.26      156.24      9.63 o 
  -5  -5   2      234.30      232.16      7.65 o 
  -4  -5   2     1206.15     1171.78     30.05 o 
  -3  -5   2       21.61       18.41      4.05 o 
  -2  -5   2      802.33      729.83     12.31 o 
  -1  -5   2       26.01       43.23      3.22 o 
   0  -5   2      324.51      287.10     12.30 o 
   1  -5   2     2052.34     1990.02     29.42 o 
   2  -5   2       49.81       51.13      3.24 o 
   3  -5   2      366.94      381.45     12.26 o 
   4  -5   2       96.73      103.78      5.38 o 
   5  -5   2       18.27       14.96      3.71 o 
   6  -5   2       21.29       28.98      4.50 o 
   7  -5   2       38.47       34.05      5.91 o 
  -8  -4   2      207.78      210.57     12.78 o 
  -7  -4   2      123.04      127.17      6.71 o 
  -6  -4   2       19.36       21.88      3.69 o 
  -5  -4   2      140.25      150.51     10.73 o 
  -4  -4   2      277.30      258.02     10.54 o 
  -3  -4   2      836.52      777.18     37.92 o 
  -2  -4   2     3770.65     3685.02     82.03 o 
  -1  -4   2      752.08      877.78     13.95 o 
   0  -4   2     1034.96     1057.57     16.55 o 
   1  -4   2     1691.31     1722.01     25.29 o 
   2  -4   2       48.82       46.88      4.79 o 
   3  -4   2      382.13      357.77      8.05 o 
   4  -4   2       15.58       16.98      3.15 o 
   5  -4   2       11.44       14.88      3.29 o 
   6  -4   2      272.80      251.27      8.04 o 
   7  -4   2       19.23       14.73      4.24 o 
   8  -4   2       19.42       20.41      4.78 o 
  -9  -3   2       13.27       14.98      7.77 o 
  -8  -3   2       76.72       67.15      9.01 o 
  -7  -3   2      672.31      633.01     14.02 o 
  -6  -3   2       82.32       70.90     10.23 o 
  -5  -3   2      666.11      670.34     20.60 o 
  -4  -3   2        0.17        0.67      2.53 o 
  -3  -3   2      720.28      764.76     19.65 o 
  -2  -3   2      511.40      528.39     14.45 o 
  -1  -3   2      680.19      711.16     13.64 o 
   0  -3   2      333.14      319.15      6.17 o 
   1  -3   2        2.08        6.38      1.48 o 
   2  -3   2       19.21       29.37      2.31 o 
   3  -3   2       10.80        6.50      1.47 o 
   4  -3   2       20.74       25.09      2.91 o 
   5  -3   2      539.73      570.52     11.56 o 
   6  -3   2       77.85       84.99      7.13 o 
   7  -3   2       22.31       19.26      3.85 o 
   8  -3   2       23.70       22.79      4.69 o 
  -9  -2   2       50.03       54.75      8.92 o 
  -8  -2   2      111.35      104.40     10.11 o 
  -7  -2   2       18.86       13.48      3.56 o 
  -6  -2   2      901.40      909.03     33.79 o 
  -5  -2   2      326.20      322.05      8.16 o 
  -4  -2   2      659.52      616.86     16.45 o 
  -3  -2   2     5972.94     5863.51    120.04 o 
  -2  -2   2       18.00       18.70      2.34 o 
  -1  -2   2     2380.44     2374.80     32.35 o 
   0  -2   2      438.75      353.36      6.03 o 
   1  -2   2        8.70       10.06      1.21 o 
   2  -2   2      866.72      819.87     12.83 o 
   3  -2   2       20.95        9.77      5.22 o 
   4  -2   2       88.77       81.24      8.04 o 
   5  -2   2      244.85      243.93     10.92 o 
   6  -2   2       18.88       19.15      3.27 o 
   7  -2   2       76.68       93.63      5.49 o 
   8  -2   2       17.09       24.45      4.43 o 
  -9  -1   2       16.08       29.19      7.77 o 
  -8  -1   2        2.61        2.67      5.82 o 
  -7  -1   2      519.58      479.17     17.22 o 
  -6  -1   2      458.43      448.52     16.33 o 
  -5  -1   2       39.88       45.09      3.36 o 
  -4  -1   2      865.10      866.40     20.65 o 
  -3  -1   2     1270.58     1224.19     27.23 o 
  -2  -1   2      759.46      749.02     17.22 o 
  -1  -1   2     6516.20     5936.09     78.82 o 
   0  -1   2     1141.50     1235.61     17.01 o 
   1  -1   2      653.06      691.17     13.45 o 
   2  -1   2     7253.13     7491.26    186.31 o 
   3  -1   2     1887.60     2245.08     31.45 o 
   4  -1   2      553.98      594.98     10.48 o 
   5  -1   2       64.11       55.46      3.31 o 
   6  -1   2        8.05        3.95      2.55 o 
   7  -1   2      292.46      295.47      8.42 o 
   8  -1   2        6.59        4.67      8.30 o 
   9  -1   2       56.46       43.78      9.35 o 
  -9   0   2       16.23       21.70      8.30 o 
  -8   0   2       53.16       52.18      8.54 o 
  -7   0   2      635.41      645.81     21.08 o 
  -6   0   2      403.64      395.25      9.25 o 
  -5   0   2      857.12      867.78     15.42 o 
  -4   0   2      170.63      231.96      5.94 o 
  -3   0   2      675.32      691.08     10.16 o 
  -2   0   2       12.91        5.04      0.81 o 
  -1   0   2     4086.15     3742.68     98.89 o 
   0   0   2       89.91       94.62      5.06 o 
   1   0   2     7529.09     8335.45    204.27 o 
   2   0   2    56347.43    46315.90   1239.26 o 
   3   0   2       99.24      104.87      3.27 o 
   4   0   2     1936.12     1897.42     27.14 o 
   5   0   2       33.34       27.37      2.39 o 
   6   0   2       11.22        7.75      2.55 o 
   7   0   2      148.88      152.39      7.23 o 
   8   0   2        7.74       14.31      7.06 o 
   9   0   2        6.40        0.86      7.68 o 
  -9   1   2        9.08       11.40      7.49 o 
  -8   1   2      143.28      141.84     11.54 o 
  -7   1   2      118.58      129.01     10.40 o 
  -6   1   2       10.87        9.25      5.06 o 
  -5   1   2       32.32       26.66      1.94 o 
  -4   1   2       89.07       81.06      2.51 o 
  -3   1   2      204.67      236.19      9.30 o 
  -2   1   2     1134.43     1428.51     26.95 o 
  -1   1   2      131.58      101.68      4.05 o 
   0   1   2     1600.77     1672.13     42.11 o 
   1   1   2     6677.05     6496.64    159.44 o 
   2   1   2     1988.24     2115.97     34.23 o 
   3   1   2      765.93      781.56     14.36 o 
   4   1   2     2688.38     2821.28     38.89 o 
   5   1   2      182.42      183.39      4.92 o 
   6   1   2      445.66      448.46     15.24 o 
   7   1   2       43.26       48.91      3.56 o 
   8   1   2        6.97       -2.24      6.34 o 
   9   1   2      117.62      121.33     12.40 o 
  -8   2   2      216.94      195.45     12.21 o 
  -7   2   2       43.34       45.07      7.73 o 
  -6   2   2       16.65       10.12      2.80 o 
  -5   2   2      582.70      565.90      8.47 o 
  -4   2   2        1.47        5.54      2.25 o 
  -3   2   2     2435.53     2493.73     28.72 o 
  -2   2   2     2158.90     2324.28     42.40 o 
  -1   2   2       33.32       35.53      2.43 o 
   0   2   2     3799.17     3777.69     93.76 o 
   1   2   2      106.21      143.84      5.72 o 
   2   2   2      415.96      436.13      9.51 o 
   3   2   2      355.99      301.43      5.24 o 
   4   2   2      132.81      124.46      3.96 o 
   5   2   2      855.48      909.41     11.92 o 
   6   2   2     1266.03     1365.50     27.76 o 
   7   2   2      124.24      123.29      9.78 o 
   8   2   2      120.85      124.15     10.49 o 
   9   2   2       98.73      115.08     12.07 o 
  -8   3   2       67.25       79.65      9.25 o 
  -7   3   2       30.01       28.14      6.39 o 
  -6   3   2      119.46      111.82      6.96 o 
  -5   3   2      370.10      348.01      8.03 o 
  -4   3   2        5.02        4.72      1.56 o 
  -3   3   2      810.72      754.77     12.35 o 
  -2   3   2      761.95      768.53     16.22 o 
  -1   3   2      144.39      132.87      4.67 o 
   0   3   2     4773.52     4644.42     82.32 o 
   1   3   2       11.92       13.92      1.68 o 
   2   3   2     1019.57     1081.32     13.02 o 
   3   3   2       17.52        6.24      1.46 o 
   4   3   2       29.48       25.70      2.17 o 
   5   3   2      763.83      797.23     12.29 o 
   6   3   2      559.47      600.68     10.63 o 
   7   3   2       22.30       26.14      6.53 o 
   8   3   2      256.94      279.10     14.64 o 
   9   3   2       49.29       58.81      9.49 o 
  -8   4   2        0.32       -0.19      6.96 o 
  -7   4   2       18.21        7.49      5.63 o 
  -6   4   2      336.96      310.23     10.87 o 
  -5   4   2       65.46       67.27      4.82 o 
  -4   4   2     1102.06     1065.15     17.29 o 
  -3   4   2     1274.83     1260.42     19.24 o 
  -2   4   2      144.81      150.74      4.19 o 
  -1   4   2     3968.67     4398.99     79.17 o 
   0   4   2     1956.91     1814.75     25.70 o 
   1   4   2       40.79       26.42      3.10 o 
   2   4   2       72.11       57.12      2.33 o 
   3   4   2     1359.09     1405.78     16.95 o 
   4   4   2       57.64       59.70      2.81 o 
   5   4   2     1174.67     1205.72     17.37 o 
   6   4   2       18.00       19.46      2.78 o 
   7   4   2       39.35       48.07      7.15 o 
   8   4   2      200.18      218.58     13.02 o 
   9   4   2        2.32        3.53      6.92 o 
  -7   5   2       66.06       68.80      7.61 o 
  -6   5   2      109.76      110.11      5.71 o 
  -5   5   2        5.90        6.98      6.20 o 
  -4   5   2      951.49      895.25     15.38 o 
  -3   5   2       38.88       32.61      3.31 o 
  -2   5   2     3203.19     3398.70     46.69 o 
  -1   5   2      310.92      264.08      8.25 o 
   0   5   2      378.72      364.50      7.20 o 
   1   5   2      913.39      953.35     14.93 o 
   2   5   2      448.14      332.67      9.96 o 
   3   5   2       20.33       30.97      2.21 o 
   4   5   2      418.72      375.26      7.96 o 
   5   5   2      101.83       86.96      3.26 o 
   6   5   2      342.03      332.22      8.91 o 
   7   5   2      371.55      389.36     10.28 o 
   8   5   2       49.53       75.59      9.01 o 
   9   5   2        0.45        1.96      7.25 o 
  -7   6   2       69.22       68.96      7.20 o 
  -6   6   2       15.38       14.26      4.96 o 
  -5   6   2       47.89       49.79      5.82 o 
  -4   6   2      725.27      701.95     18.27 o 
  -3   6   2       76.45       66.72      5.29 o 
  -2   6   2      726.00      601.56     15.60 o 
  -1   6   2      292.09      235.37      6.07 o 
   0   6   2      201.60      195.68      5.55 o 
   1   6   2     2301.76     2279.92     32.75 o 
   2   6   2     1114.57     1070.48     26.61 o 
   3   6   2      319.30      303.48      7.89 o 
   4   6   2       68.74       48.83      2.80 o 
   5   6   2      331.07      349.87      7.22 o 
   6   6   2      188.31      190.61      6.99 o 
   7   6   2      299.87      322.32      9.56 o 
   8   6   2       21.97        5.96      6.49 o 
   9   6   2       56.24       65.82      9.87 o 
  -6   7   2        1.39       -3.86      4.58 o 
  -5   7   2       34.04       28.95      5.63 o 
  -4   7   2      130.01      132.35      7.92 o 
  -3   7   2       69.32       64.96      5.96 o 
  -2   7   2      536.25      500.11     14.55 o 
  -1   7   2       43.93       43.73      7.23 o 
   0   7   2       36.82       31.42      3.06 o 
   1   7   2      933.49      887.30     15.14 o 
   2   7   2       28.13       20.79      4.10 o 
   3   7   2     1104.21     1058.92     20.39 o 
   4   7   2       47.68       53.95      4.13 o 
   5   7   2       19.41       21.21      3.71 o 
   6   7   2       97.94      108.88      5.87 o 
   7   7   2        1.55        0.79      3.59 o 
   8   7   2      183.96      188.96     12.16 o 
  -5   8   2       52.72       60.28      7.30 o 
  -4   8   2       11.83        8.97      5.01 o 
  -3   8   2       74.79       67.72      6.63 o 
  -2   8   2      214.41      219.53      9.59 o 
  -1   8   2       17.18       16.95      3.20 o 
   0   8   2     2718.86     2726.33     40.02 o 
   1   8   2     1487.87     1485.93     23.66 o 
   2   8   2      141.56      150.08      5.39 o 
   3   8   2      606.69      572.17     16.17 o 
   4   8   2       13.39       19.81      3.61 o 
   5   8   2      218.98      215.86     11.26 o 
   6   8   2       11.56       14.26      5.63 o 
   7   8   2       14.28       11.40      5.96 o 
   8   8   2       46.50       51.37      7.92 o 
  -5   9   2      152.73      131.25      9.59 o 
  -4   9   2        3.06        3.82      5.29 o 
  -3   9   2      142.44      125.77      8.54 o 
  -2   9   2       58.25       59.66      6.63 o 
  -1   9   2      485.25      492.20     13.76 o 
   0   9   2      952.76      971.10     17.66 o 
   1   9   2        6.28        5.08      2.93 o 
   2   9   2       97.03       94.47      6.01 o 
   3   9   2      676.30      670.85     21.32 o 
   4   9   2        6.88        9.35      3.79 o 
   5   9   2      486.22      442.45     16.93 o 
   6   9   2      135.84      151.90     10.40 o 
   7   9   2       17.28       13.88      6.68 o 
  -3  10   2      196.15      181.85     10.97 o 
  -2  10   2       18.02       12.30      5.25 o 
  -1  10   2      251.39      242.19      8.15 o 
   0  10   2      173.10      171.44      7.05 o 
   1  10   2      268.35      254.22      8.06 o 
   2  10   2      380.94      384.88      9.80 o 
   3  10   2      174.36      171.17      8.30 o 
   4  10   2      209.14      209.05      8.58 o 
   5  10   2      565.23      539.46     19.94 o 
   6  10   2      172.51      158.72     11.88 o 
  -2  11   2        4.08        2.86      5.96 o 
  -1  11   2       89.98      102.39      6.21 o 
   0  11   2       11.85       11.90      3.92 o 
   1  11   2      110.92      121.53      7.37 o 
   2  11   2       66.13       69.79      5.21 o 
   3  11   2        4.29       -2.94      4.10 o 
   4  11   2      270.19      312.30     15.36 o 
   5  11   2       27.72       36.49      7.30 o 
   1  12   2      222.35      246.01      9.06 o 
   2  12   2       31.86       39.82      7.92 o 
  -1 -10   3        0.34       -3.34      5.82 o 
  -4  -9   3       44.77       46.83      8.16 o 
  -3  -9   3      235.31      215.14     12.78 o 
  -2  -9   3       31.46       35.82      7.11 o 
  -1  -9   3      248.76      241.28     13.26 o 
   0  -9   3       40.34       41.96      4.64 o 
   1  -9   3        0.54       -4.44      4.82 o 
   2  -9   3       86.16       88.85      8.35 o 
  -6  -8   3       74.21       64.29      9.06 o 
  -5  -8   3        5.75        6.25      6.15 o 
  -4  -8   3      249.60      242.47     13.54 o 
  -3  -8   3       95.16       92.81      9.01 o 
  -2  -8   3       48.96       41.45      6.49 o 
  -1  -8   3      148.30      168.81     11.45 o 
   0  -8   3       12.37        8.12      3.25 o 
   1  -8   3      176.67      171.46      6.94 o 
   2  -8   3       44.35       50.75      6.53 o 
   3  -8   3       43.34       44.55      6.77 o 
   4  -8   3        4.88        4.48      5.58 o 
  -7  -7   3       70.23       60.43      8.87 o 
  -6  -7   3       63.71       62.00      8.06 o 
  -5  -7   3      111.70      122.95     10.02 o 
  -4  -7   3      308.81      301.18     13.83 o 
  -3  -7   3       25.52       24.66      5.91 o 
  -2  -7   3       33.09       45.88      6.25 o 
  -1  -7   3      349.72      336.16      9.30 o 
   0  -7   3        0.14       -2.78      2.46 o 
   1  -7   3       95.97       87.60      4.96 o 
   2  -7   3        4.05        3.96      3.91 o 
   3  -7   3        5.29        3.77      4.48 o 
   4  -7   3      418.45      420.32     14.83 o 
   5  -7   3        1.53       13.45      5.44 o 
  -7  -6   3      188.04      195.13     12.14 o 
  -6  -6   3        4.96        3.46      3.49 o 
  -5  -6   3      641.26      616.55     18.22 o 
  -4  -6   3      235.50      234.79     11.49 o 
  -3  -6   3      149.33      143.84      9.01 o 
  -2  -6   3      428.12      400.28      8.78 o 
  -1  -6   3        2.07        0.29      2.22 o 
   0  -6   3      163.42      156.76      5.77 o 
   1  -6   3      125.60      103.88      5.03 o 
   2  -6   3       16.96       18.70      4.34 o 
   3  -6   3      360.38      377.30     13.02 o 
   4  -6   3       32.51       32.96      5.15 o 
   5  -6   3       20.51       19.46      5.44 o 
   6  -6   3      122.16      130.44      9.54 o 
  -8  -5   3       90.14       96.94      6.98 o 
  -7  -5   3       94.95       98.50      6.44 o 
  -6  -5   3      451.32      424.23     11.26 o 
  -5  -5   3     2196.06     1990.43     47.55 o 
  -4  -5   3       35.88       33.00      5.15 o 
  -3  -5   3     1109.47     1095.09     28.38 o 
  -2  -5   3     1446.64     1384.88     21.26 o 
  -1  -5   3        0.05       -0.38      1.94 o 
   0  -5   3      633.45      600.08     22.51 o 
   1  -5   3      271.62      284.79      7.14 o 
   2  -5   3        8.62       10.80      2.48 o 
   3  -5   3      252.42      248.86      9.49 o 
   4  -5   3       80.97       81.27      6.49 o 
   5  -5   3      117.12      124.10      8.30 o 
   6  -5   3       32.27       29.86      5.58 o 
   7  -5   3       17.85        8.20      5.44 o 
  -8  -4   3       96.52      108.98      6.93 o 
  -7  -4   3       12.71       13.51      4.82 o 
  -6  -4   3       58.63       62.57      7.94 o 
  -5  -4   3       11.03       11.83      4.44 o 
  -4  -4   3        0.81       -1.24      2.96 o 
  -3  -4   3     1426.99     1336.65     32.24 o 
  -2  -4   3      327.71      313.62      6.43 o 
  -1  -4   3      262.79      271.19     15.26 o 
   0  -4   3     3306.24     3415.14     47.38 o 
   1  -4   3      720.79      757.67     12.83 o 
   2  -4   3      441.85      419.13     14.45 o 
   3  -4   3       14.56       12.83      3.05 o 
   4  -4   3        0.28       -0.71      2.49 o 
   5  -4   3       86.28       87.83      5.06 o 
   6  -4   3       70.16       62.42      7.70 o 
   7  -4   3        1.73       -1.12      3.96 o 
  -8  -3   3       35.35       27.85      7.54 o 
  -7  -3   3       80.16       75.51      5.65 o 
  -6  -3   3      131.96      123.87      7.15 o 
  -5  -3   3      128.88      122.33      7.34 o 
  -4  -3   3      549.10      556.72     16.31 o 
  -3  -3   3      899.70      837.45     21.32 o 
  -2  -3   3       66.33       69.00      2.77 o 
  -1  -3   3     1326.42     1293.02     19.00 o 
   0  -3   3     4812.76     4774.96     64.26 o 
   1  -3   3      975.69      978.17     15.02 o 
   2  -3   3     1279.23     1216.78     33.27 o 
   3  -3   3       29.29       28.81      3.15 o 
   4  -3   3      114.26      120.97      5.06 o 
   5  -3   3      394.71      393.06      9.34 o 
   6  -3   3        0.59       -2.15      3.14 o 
   7  -3   3      112.85      122.67      6.54 o 
   8  -3   3       10.12        4.88      4.12 o 
  -8  -2   3       38.02       39.92      8.06 o 
  -7  -2   3        8.12        8.74      3.44 o 
  -6  -2   3        5.44        5.21      2.73 o 
  -5  -2   3     1079.42     1097.28     27.14 o 
  -4  -2   3      454.32      426.04     12.73 o 
  -3  -2   3      598.36      608.76     15.93 o 
  -2  -2   3     1708.50     1743.77     24.16 o 
  -1  -2   3      760.86      701.66     14.98 o 
   0  -2   3       10.17       16.37      1.74 o 
   1  -2   3      456.57      447.91      7.53 o 
   2  -2   3     1790.91     1757.42     24.69 o 
   3  -2   3     3222.37     3454.52     65.75 o 
   4  -2   3     2254.86     2248.34     32.61 o 
   5  -2   3      440.26      486.09     21.70 o 
   6  -2   3      114.95      118.43      5.56 o 
   7  -2   3      132.19      135.67      6.48 o 
   8  -2   3        0.16        2.98      3.89 o 
  -8  -1   3        8.75        9.20      6.10 o 
  -7  -1   3      172.64      172.76      6.92 o 
  -6  -1   3       47.13       40.24      3.76 o 
  -5  -1   3      320.20      320.93     10.83 o 
  -4  -1   3     1200.06     1193.95     27.66 o 
  -3  -1   3        0.00        2.29      2.05 o 
  -2  -1   3     2230.76     2130.10     28.88 o 
  -1  -1   3     3479.27     3358.66     44.87 o 
   0  -1   3        4.81        4.60      1.65 o 
   1  -1   3     1082.91     1018.24     14.51 o 
   2  -1   3      503.09      521.00      8.14 o 
   3  -1   3      126.29      108.53      3.81 o 
   4  -1   3     2760.46     2866.35     53.96 o 
   5  -1   3      200.24      218.86      8.18 o 
   6  -1   3      149.65      150.23      5.54 o 
   7  -1   3      140.53      141.61      6.16 o 
   8  -1   3       16.58       17.94      3.85 o 
   9  -1   3      105.31       97.53     12.50 o 
  -8   0   3       31.08       32.81      7.25 o 
  -7   0   3      184.84      170.93     11.16 o 
  -6   0   3        8.81        4.08      2.67 o 
  -5   0   3      376.04      370.48      8.53 o 
  -4   0   3      337.19      326.75      9.73 o 
  -3   0   3     1128.94     1283.88     49.51 o 
  -2   0   3       79.32      150.33      5.08 o 
  -1   0   3      190.20      225.64      4.71 o 
   0   0   3     1643.16     1616.16     48.58 o 
   1   0   3      270.49      219.63      5.58 o 
   2   0   3     1139.40     1355.95     21.03 o 
   3   0   3     1689.80     1626.92     40.09 o 
   4   0   3      940.17     1053.43     16.49 o 
   5   0   3       59.67       57.11      6.01 o 
   6   0   3      123.29      124.03      4.97 o 
   7   0   3       18.17       15.35      3.26 o 
   8   0   3      138.12      136.08     12.85 o 
   9   0   3       20.77       31.38      9.87 o 
  -8   1   3      210.09      197.07     12.88 o 
  -7   1   3        5.51        5.10      5.34 o 
  -6   1   3      667.85      653.98     21.06 o 
  -5   1   3      520.55      497.96     10.29 o 
  -4   1   3      370.03      398.81      7.09 o 
  -3   1   3       23.48       14.93      2.00 o 
  -2   1   3     2723.15     2605.47     41.45 o 
   0   1   3      599.88      560.16     15.64 o 
   1   1   3     2009.34     2012.66     51.08 o 
   2   1   3     1930.24     1935.08     32.16 o 
   3   1   3     1998.60     1986.12     86.40 o 
   4   1   3      651.04      694.38     11.60 o 
   5   1   3        7.15        6.69      4.01 o 
   6   1   3      196.82      194.69      5.86 o 
   7   1   3        0.97       -1.17      2.35 o 
   8   1   3       42.92       58.42      4.96 o 
   9   1   3       10.05       14.45      8.30 o 
  -8   2   3       22.93       20.17      6.96 o 
  -7   2   3        0.20       -7.06      5.06 o 
  -6   2   3      871.73      815.13     23.47 o 
  -5   2   3      120.51      115.72      3.52 o 
  -4   2   3      754.34      741.43     11.83 o 
  -3   2   3     2058.11     2171.99     68.08 o 
  -2   2   3      339.00      335.01      5.94 o 
  -1   2   3     2624.73     2582.88     65.05 o 
   0   2   3       15.39       12.40      4.05 o 
   1   2   3       22.49       24.13      3.10 o 
   2   2   3      295.24      259.32      6.19 o 
   3   2   3      176.35      151.96      5.16 o 
   4   2   3      439.23      440.09     15.29 o 
   5   2   3     1010.56      993.65     14.15 o 
   6   2   3      156.04      153.96      5.08 o 
   7   2   3       21.13       21.42      3.20 o 
   8   2   3      248.06      245.38     13.78 o 
   9   2   3        7.88        5.20      7.87 o 
  -8   3   3        7.78        8.35      6.53 o 
  -7   3   3      111.47      128.91     10.30 o 
  -6   3   3      279.29      253.59     11.73 o 
  -5   3   3        8.32        7.18      1.82 o 
  -4   3   3     3255.70     3235.97     37.51 o 
  -3   3   3     1198.68     1222.00     24.56 o 
  -2   3   3       46.34       60.05      4.05 o 
  -1   3   3     1799.82     1678.90     31.53 o 
   0   3   3      709.44      659.36     19.03 o 
   1   3   3      701.83      708.66     14.28 o 
   2   3   3        8.27       28.87      5.69 o 
   3   3   3     2822.19     2966.80     37.98 o 
   4   3   3      413.31      418.43      7.32 o 
   5   3   3     1300.69     1390.54     20.72 o 
   6   3   3      289.55      306.95     12.54 o 
   7   3   3       71.98       84.93      4.48 o 
   8   3   3      188.71      164.11     11.68 o 
   9   3   3       18.22        7.96      7.77 o 
  -8   4   3        1.40       -5.58      6.68 o 
  -7   4   3        1.85        8.44      6.39 o 
  -6   4   3       64.87       66.84      4.45 o 
  -5   4   3        4.92        3.50      2.68 o 
  -4   4   3     1543.95     1525.63     23.27 o 
  -3   4   3       34.93       27.17      2.65 o 
  -2   4   3     1100.63     1083.07     22.42 o 
  -1   4   3     3032.10     3264.41     59.62 o 
   0   4   3       30.87       32.24      2.67 o 
   1   4   3     1518.27     1448.73     24.71 o 
   2   4   3     1058.34     1443.09     17.39 o 
   3   4   3      570.06      553.00      7.89 o 
   4   4   3      606.66      572.26     16.07 o 
   5   4   3     1678.56     1833.55     25.09 o 
   6   4   3      255.64      251.47      6.36 o 
   7   4   3      177.68      182.76     10.59 o 
   8   4   3       32.46       40.40      7.77 o 
   9   4   3       42.20       36.49      8.73 o 
  -7   5   3      219.66      212.19     12.50 o 
  -6   5   3      176.88      167.97      6.47 o 
  -5   5   3      294.24      287.87      7.84 o 
  -4   5   3      508.17      483.77     10.00 o 
  -3   5   3      179.20      163.35      7.94 o 
  -2   5   3     3632.16     4088.16     55.85 o 
  -1   5   3     2319.51     2470.04     46.64 o 
   0   5   3       71.38       62.81      4.05 o 
   1   5   3     2258.36     2103.99     46.02 o 
   2   5   3      459.63      453.61      9.94 o 
   3   5   3      638.16      596.25      8.58 o 
   4   5   3      777.90      783.81     10.79 o 
   5   5   3      131.71      134.91      3.86 o 
   6   5   3      376.90      390.28      8.16 o 
   7   5   3       79.82       94.29      8.30 o 
   8   5   3        4.68        0.76      6.49 o 
   9   5   3       16.30       20.51      8.39 o 
  -6   6   3      172.75      167.16      9.11 o 
  -5   6   3      278.93      256.45     10.54 o 
  -4   6   3      211.32      211.18      9.44 o 
  -3   6   3      137.03      111.38      4.49 o 
  -2   6   3      521.36      498.42     10.06 o 
  -1   6   3      156.32      173.99      7.06 o 
   0   6   3      167.68      126.62      4.52 o 
   1   6   3     2038.23     1994.26     30.17 o 
   2   6   3       32.33       24.38      3.20 o 
   3   6   3     1884.09     1830.61     30.12 o 
   4   6   3      228.08      249.59      6.76 o 
   5   6   3      197.62      212.41      5.00 o 
   6   6   3      155.46      155.55      5.21 o 
   7   6   3        1.16        0.32      3.42 o 
   8   6   3       23.53       29.09      7.49 o 
   9   6   3       18.22       15.98      8.16 o 
  -6   7   3       99.81      106.79      8.25 o 
  -5   7   3      152.53      125.96      8.35 o 
  -4   7   3       17.14       16.07      4.72 o 
  -3   7   3      385.76      338.86     11.83 o 
  -2   7   3      242.85      219.01      8.97 o 
  -1   7   3        0.64       -1.43      3.15 o 
   0   7   3     1516.36     1505.86     23.40 o 
   1   7   3      288.09      278.53      6.95 o 
   2   7   3      596.79      586.47     13.17 o 
   3   7   3     2232.07     2303.21     39.69 o 
   4   7   3      297.73      303.88      9.44 o 
   5   7   3      234.81      255.26      7.97 o 
   6   7   3      169.53      168.26      6.79 o 
   7   7   3       37.29       42.79      4.79 o 
   8   7   3       50.96       77.31      9.16 o 
  -6   8   3       69.35       76.60      7.96 o 
  -5   8   3        1.20       -5.20      4.58 o 
  -4   8   3       27.12       16.36      5.25 o 
  -3   8   3      180.30      176.99      9.35 o 
  -2   8   3       54.54       60.28      5.77 o 
  -1   8   3      678.95      714.87     18.60 o 
   0   8   3      516.75      518.24     10.98 o 
   1   8   3       82.78       82.20      7.73 o 
   2   8   3     5505.79     5413.19    114.70 o 
   3   8   3      213.19      209.55      7.45 o 
   4   8   3      100.08      101.21      5.63 o 
   5   8   3      300.12      309.67      9.38 o 
   6   8   3       51.70       61.14      6.92 o 
   7   8   3      277.96      284.11     13.59 o 
  -5   9   3       44.03       31.38      6.77 o 
  -4   9   3       65.11       65.91      7.49 o 
  -3   9   3      292.85      282.92     12.21 o 
  -2   9   3        1.79       -1.81      4.39 o 
  -1   9   3      421.10      408.68     13.74 o 
   0   9   3      116.34      110.79      5.59 o 
   1   9   3      913.84      944.32     17.05 o 
   2   9   3      631.65      649.25     20.32 o 
   3   9   3        0.41        0.42      3.11 o 
   4   9   3      499.40      513.53     13.08 o 
   5   9   3      453.02      472.59     17.60 o 
   6   9   3       45.05       49.08      6.87 o 
   7   9   3      171.71      179.90     11.35 o 
  -4  10   3       65.48       65.96      8.30 o 
  -3  10   3       19.81       21.99      6.25 o 
  -2  10   3       29.48       32.10      6.30 o 
  -1  10   3      263.91      265.99     11.59 o 
   0  10   3       29.81       33.86      3.97 o 
   1  10   3      389.81      359.73      9.42 o 
   2  10   3        8.24        7.92      5.10 o 
   3  10   3       41.96       47.79      5.31 o 
   4  10   3      558.69      576.17     14.62 o 
   5  10   3       33.17       29.76      6.34 o 
   6  10   3       58.38       61.14      8.35 o 
   7  10   3      290.08      294.79     15.36 o 
  -2  11   3      138.60      114.51      9.16 o 
  -1  11   3       98.65       88.47      8.25 o 
   0  11   3        1.96        6.22      3.71 o 
   1  11   3       29.14       36.39      4.47 o 
   2  11   3       13.49       15.93      5.53 o 
   3  11   3       27.23       31.37      6.92 o 
   4  11   3      160.29      178.65      8.38 o 
   5  11   3        0.11        7.15      6.20 o 
   0  12   3      126.69      134.16      6.93 o 
   1  12   3       42.64       47.93      5.10 o 
   2  12   3       30.03       24.39      5.44 o 
   3  12   3      278.64      331.62     11.72 o 
  -3  -9   4        1.17       -5.96      5.48 o 
  -2  -9   4       31.10       25.85      6.53 o 
  -1  -9   4      144.23      155.67     11.40 o 
   0  -9   4       13.91        8.78      5.72 o 
   1  -9   4       91.14       77.31      7.73 o 
  -5  -8   4       73.60       82.27      9.49 o 
  -4  -8   4      221.00      213.28     12.69 o 
  -3  -8   4        5.29        0.38      4.96 o 
  -2  -8   4      147.89      154.57     10.59 o 
  -1  -8   4       26.81        7.58      4.86 o 
   0  -8   4       44.11       41.64      4.39 o 
   1  -8   4       87.14       98.44      7.73 o 
   2  -8   4       16.13        8.54      5.15 o 
   3  -8   4       25.29       28.33      5.77 o 
  -6  -7   4       11.03       11.16      6.34 o 
  -5  -7   4      315.35      312.96     15.26 o 
  -4  -7   4       17.48       17.41      5.58 o 
  -3  -7   4      143.26      135.31     10.16 o 
  -2  -7   4      131.99      137.40      9.87 o 
  -1  -7   4       46.65       51.79      6.39 o 
   0  -7   4      129.92      127.66      6.04 o 
   1  -7   4        8.47        8.71      3.08 o 
   2  -7   4        8.54        2.24      4.20 o 
   3  -7   4      106.54      115.32      8.35 o 
   4  -7   4      107.14      105.35      8.49 o 
  -7  -6   4        1.35       -2.74      3.89 o 
  -6  -6   4      334.41      338.44     16.31 o 
  -5  -6   4      409.70      360.23     15.45 o 
  -4  -6   4        1.83       -1.14      4.15 o 
  -3  -6   4      364.09      343.44     14.16 o 
  -2  -6   4      628.25      622.73     19.55 o 
  -1  -6   4       26.45       23.53      3.13 o 
   0  -6   4      699.67      645.87     12.69 o 
   1  -6   4        5.54        4.97      2.91 o 
   2  -6   4      249.90      246.00     10.11 o 
   3  -6   4      383.51      363.47     12.64 o 
   4  -6   4        2.75       13.45      4.58 o 
   5  -6   4       88.25       99.15      8.20 o 
  -7  -5   4       12.08       12.80      4.30 o 
  -6  -5   4       98.99       94.30      5.96 o 
  -5  -5   4      275.96      260.98     12.40 o 
  -4  -5   4      644.70      614.38     19.27 o 
  -3  -5   4      284.26      309.53     12.26 o 
  -2  -5   4      201.19      220.10     10.21 o 
  -1  -5   4      202.07      182.00      5.66 o 
   0  -5   4      902.05      880.77     15.25 o 
   1  -5   4      221.99      217.89      6.39 o 
   2  -5   4      381.25      365.21     22.34 o 
   3  -5   4      266.49      285.30     10.40 o 
   4  -5   4       45.33       48.17      5.25 o 
   5  -5   4      105.75      108.03      7.49 o 
   6  -5   4        0.61        1.62      4.29 o 
  -8  -4   4       49.91       44.14      5.51 o 
  -7  -4   4       37.23       45.68      4.86 o 
  -6  -4   4      276.86      268.18     12.50 o 
  -5  -4   4       22.63       10.35      4.48 o 
  -4  -4   4       39.08       32.57      4.72 o 
  -3  -4   4       16.25       16.98      3.82 o 
  -2  -4   4      163.62      163.17      4.72 o 
  -1  -4   4      599.18      557.08     10.17 o 
   0  -4   4      999.27     1025.33     16.39 o 
   1  -4   4        1.33        2.33      2.93 o 
   2  -4   4      746.66      752.04     12.98 o 
   3  -4   4        4.27        8.68      3.20 o 
   4  -4   4       52.41       59.28      5.25 o 
   5  -4   4        6.76       10.16      3.82 o 
   6  -4   4       54.07       52.21      5.04 o 
   7  -4   4       10.45       18.57     10.25 o 
  -8  -3   4       25.87       21.09      7.08 o 
  -7  -3   4      159.88      156.64      7.29 o 
  -6  -3   4       48.35       44.97      5.63 o 
  -5  -3   4      385.51      368.24     13.16 o 
  -4  -3   4        7.20        7.15      3.58 o 
  -3  -3   4       99.03       95.77      6.15 o 
  -2  -3   4     1027.81      948.87     14.53 o 
  -1  -3   4      507.57      502.19      8.74 o 
   0  -3   4      128.73      102.01      3.53 o 
   1  -3   4     1817.93     1877.54     60.59 o 
   2  -3   4      115.65      115.95      3.92 o 
   3  -3   4      153.75      159.10      6.63 o 
   4  -3   4       19.25       22.27      3.72 o 
   5  -3   4       32.69       27.68      4.55 o 
   6  -3   4      159.63      162.60      7.96 o 
   7  -3   4      165.31      172.75      7.31 o 
   8  -3   4        1.12        2.79      4.17 o 
  -8  -2   4      161.74      136.12     11.16 o 
  -7  -2   4      140.77      138.82      6.65 o 
  -6  -2   4       36.77       34.01      4.86 o 
  -5  -2   4      456.75      444.02     14.36 o 
  -4  -2   4     2100.36     2151.44     47.84 o 
  -3  -2   4       10.87       11.83      3.10 o 
  -2  -2   4     2517.99     2416.84     35.08 o 
  -1  -2   4     3146.34     3247.10     44.02 o 
   0  -2   4      514.98      500.87      8.82 o 
   1  -2   4     2324.81     2275.96     31.53 o 
   2  -2   4       13.28       13.44      1.60 o 
   3  -2   4      149.27      139.53      8.30 o 
   4  -2   4      288.78      298.81      7.32 o 
   5  -2   4        0.70       -0.57      2.57 o 
   6  -2   4      186.66      196.67      7.08 o 
   7  -2   4       12.68       12.48      3.87 o 
   8  -2   4       10.37        3.69      4.06 o 
  -8  -1   4      194.26      175.32     11.49 o 
  -7  -1   4       21.99       20.31      3.89 o 
  -6  -1   4      130.00      118.45      8.30 o 
  -5  -1   4      584.77      573.80     16.45 o 
  -4  -1   4      143.09      143.27      6.87 o 
  -3  -1   4      833.80      826.91     20.08 o 
  -2  -1   4     1131.67     1139.29     16.12 o 
  -1  -1   4        9.55        8.62      1.20 o 
   0  -1   4      661.48      601.86      9.25 o 
   1  -1   4     3451.16     3663.83     49.29 o 
   2  -1   4      149.65      141.85      3.32 o 
   3  -1   4     1027.28     1091.73     20.34 o 
   4  -1   4     1113.82     1206.44     24.78 o 
   5  -1   4      232.75      252.89      6.87 o 
   6  -1   4      237.99      272.35     12.33 o 
   7  -1   4        0.70       -0.42      3.08 o 
   8  -1   4       16.50       22.80      5.94 o 
  -8   0   4       78.71       86.37      9.40 o 
  -7   0   4       16.26       15.69      5.96 o 
  -6   0   4      826.32      788.38     19.36 o 
  -5   0   4      560.71      536.60     15.07 o 
  -4   0   4        4.75        3.62      2.34 o 
  -3   0   4     1468.12     1495.12     45.40 o 
  -2   0   4      701.67      900.37     12.94 o 
  -1   0   4      280.21      285.85      6.01 o 
   0   0   4      174.81      242.59      8.27 o 
   2   0   4      822.76      811.30     11.99 o 
   3   0   4     3825.93     4279.40     48.34 o 
   4   0   4     2827.51     3120.12     62.55 o 
   5   0   4      202.15      212.23      6.01 o 
   6   0   4      266.85      255.66      7.30 o 
   7   0   4       22.50       25.67      3.63 o 
   8   0   4       49.26       55.14     12.83 o 
   9   0   4        0.10        8.63      8.78 o 
  -8   1   4       72.39       74.16      8.97 o 
  -7   1   4        7.89        3.20      5.48 o 
  -6   1   4      876.69      790.07     15.33 o 
  -5   1   4        0.93        4.96      2.72 o 
  -4   1   4      776.98      709.72     17.65 o 
  -3   1   4       28.92       11.01      1.68 o 
  -2   1   4        0.74        0.17      1.41 o 
  -1   1   4     3934.44     4127.48     65.19 o 
   0   1   4     1144.78     1386.43     22.91 o 
   1   1   4      314.14      317.45      6.56 o 
   2   1   4     1133.83     1232.35     33.77 o 
   3   1   4     1705.46     1995.25     47.74 o 
   4   1   4     3397.28     3627.39     50.31 o 
   5   1   4      418.04      427.27     19.67 o 
   6   1   4       98.25       99.90      4.53 o 
   7   1   4      231.61      238.91      9.20 o 
   8   1   4      175.36      190.06      7.14 o 
   9   1   4        3.17        7.30      9.11 o 
  -8   2   4        0.06        6.77      7.11 o 
  -7   2   4      364.93      322.26     14.78 o 
  -6   2   4      568.88      534.40     11.48 o 
  -5   2   4        3.22        2.67      2.62 o 
  -4   2   4      640.76      581.05      9.82 o 
  -3   2   4      881.91      817.08     14.77 o 
  -2   2   4      609.86      621.66     25.06 o 
  -1   2   4     5453.98     5172.48    127.96 o 
   0   2   4     1249.67     1342.52     35.34 o 
   1   2   4      558.66      563.88     16.79 o 
   2   2   4      922.93      885.33     24.90 o 
   3   2   4      180.96      252.19      7.13 o 
   4   2   4      185.19      197.70      6.83 o 
   5   2   4       47.09       54.89      6.49 o 
   6   2   4       90.23       95.48      5.03 o 
   7   2   4      393.41      412.65      9.52 o 
   8   2   4      194.43      215.18     13.62 o 
   9   2   4        0.58       -5.72      8.44 o 
  -8   3   4       47.55       43.54      8.16 o 
  -7   3   4      201.61      188.05     11.35 o 
  -6   3   4       10.08       11.59      5.68 o 
  -5   3   4      499.80      474.28      7.91 o 
  -4   3   4      364.15      344.72      7.12 o 
  -3   3   4        4.30        3.03      1.71 o 
  -2   3   4      512.11      494.63      9.46 o 
  -1   3   4      940.53      773.30     22.32 o 
   0   3   4      117.96      116.66      6.10 o 
   1   3   4     2353.32     2337.93     42.27 o 
   2   3   4     1330.66     1434.80     38.35 o 
   3   3   4      274.81      247.11      7.96 o 
   4   3   4      298.68      274.14      8.07 o 
   5   3   4       69.05       81.05      5.28 o 
   6   3   4      176.05      181.38     11.11 o 
   7   3   4      218.84      238.42     10.06 o 
   8   3   4       21.44       19.08      7.92 o 
   9   3   4       70.17       87.99     11.92 o 
  -8   4   4       42.81       41.30      8.20 o 
  -7   4   4       74.94       71.25      8.82 o 
  -6   4   4       11.00       19.41      6.06 o 
  -5   4   4       54.51       46.68      2.88 o 
  -4   4   4      271.95      267.23      7.81 o 
  -3   4   4      428.37      431.96     11.45 o 
  -2   4   4     3484.23     3593.21     65.72 o 
  -1   4   4      904.74     1021.30     29.62 o 
   0   4   4     1555.76     1663.54     44.45 o 
   1   4   4     4707.49     4940.20     86.73 o 
   2   4   4      223.49      250.86      7.28 o 
   3   4   4      738.47      696.95     10.89 o 
   4   4   4      246.14      229.96      5.39 o 
   5   4   4       19.02       11.53      2.31 o 
   6   4   4      204.62      206.27      8.11 o 
   7   4   4       94.07      107.98      9.20 o 
   8   4   4       54.31       54.75      9.20 o 
   9   4   4       63.35       67.39     10.92 o 
  -7   5   4       63.88       73.73      9.25 o 
  -6   5   4      416.46      366.09     15.02 o 
  -5   5   4      395.32      386.90      9.31 o 
  -4   5   4        0.19        1.77      2.60 o 
  -3   5   4      416.53      406.73     11.78 o 
  -2   5   4      995.50     1054.88     22.75 o 
  -1   5   4      178.15      200.50      7.11 o 
   0   5   4     9068.12    10230.02    253.11 o 
   1   5   4        9.71        5.29      3.62 o 
   2   5   4      116.44      108.80      4.64 o 
   3   5   4      807.46      804.95     11.07 o 
   4   5   4      367.55      349.15      6.25 o 
   5   5   4      847.17      846.23     13.40 o 
   6   5   4      279.24      273.92      7.64 o 
   7   5   4       25.12       24.61      6.15 o 
   8   5   4      130.42      133.45     11.26 o 
   9   5   4       99.31      111.46     11.40 o 
  -6   6   4       58.40       52.61      6.39 o 
  -5   6   4      117.84      111.43     14.28 o 
  -4   6   4        2.63       -0.65      2.63 o 
  -3   6   4      519.27      503.58     10.13 o 
  -2   6   4      341.97      347.54     10.92 o 
  -1   6   4        4.23        4.01      2.81 o 
   0   6   4      811.66      617.06     14.98 o 
   1   6   4        0.45        1.34      4.53 o 
   2   6   4     1368.81     1433.23     32.03 o 
   3   6   4      302.30      265.31      7.55 o 
   4   6   4       39.75       37.78      2.60 o 
   5   6   4      610.72      623.04      9.73 o 
   6   6   4        5.33        5.72      2.33 o 
   7   6   4        9.26        8.78      6.06 o 
   8   6   4       46.98       57.23      8.16 o 
   9   6   4       17.30       14.55      8.35 o 
  -6   7   4       36.99       27.23      5.87 o 
  -5   7   4        4.78        6.77      4.72 o 
  -4   7   4      105.01       81.22      6.82 o 
  -3   7   4      154.73      167.55      8.58 o 
  -2   7   4       17.53       15.50      4.20 o 
  -1   7   4       26.91       14.07      4.01 o 
   0   7   4      401.18      404.11     11.68 o 
   1   7   4      210.21      215.18      7.25 o 
   2   7   4      964.20     1006.26     22.61 o 
   3   7   4       25.01       20.83      3.28 o 
   4   7   4      397.35      396.37      8.11 o 
   5   7   4      487.46      505.64      9.72 o 
   6   7   4        1.86        3.04      2.86 o 
   7   7   4      195.21      206.27      8.04 o 
   8   7   4        8.40        5.82      6.63 o 
  -5   8   4        0.12        2.15      4.91 o 
  -4   8   4      104.97      109.84      8.11 o 
  -3   8   4      144.55      141.98      8.68 o 
  -2   8   4      115.53      108.69      7.49 o 
  -1   8   4      470.40      470.54     14.21 o 
   0   8   4       39.36       44.07      5.10 o 
   1   8   4      470.28      499.47     15.50 o 
   2   8   4     4132.23     4210.66     69.82 o 
   3   8   4      260.80      266.66      8.61 o 
   4   8   4      581.27      607.64     14.11 o 
   5   8   4      156.97      139.43      7.39 o 
   6   8   4       55.25       59.47      6.96 o 
   7   8   4      244.79      266.99     12.88 o 
  -5   9   4       16.66       15.88      6.15 o 
  -4   9   4      216.35      223.97     11.40 o 
  -3   9   4      104.62       96.01      7.96 o 
  -2   9   4      125.40      101.30      7.63 o 
  -1   9   4      140.26      126.77      7.73 o 
   0   9   4       12.67       10.68      4.01 o 
   1   9   4     1056.69     1172.97     30.95 o 
   2   9   4      396.62      417.17     11.46 o 
   3   9   4       61.53       59.74      5.32 o 
   4   9   4      104.94      100.66      6.04 o 
   5   9   4      153.99      159.26      7.28 o 
   6   9   4      163.27      156.77     10.11 o 
   7   9   4      233.84      237.37     12.50 o 
  -4  10   4       39.34       35.01      7.06 o 
  -3  10   4      257.49      235.70     11.78 o 
  -2  10   4      333.62      342.01     13.54 o 
  -1  10   4       64.90       67.72      6.58 o 
   0  10   4       35.23       40.35      5.96 o 
   2  10   4        2.02       -0.77      3.46 o 
   3  10   4       29.43       30.44      4.57 o 
   4  10   4      106.90      117.57      6.98 o 
   5  10   4        1.26        4.07      3.86 o 
   6  10   4      298.91      326.17     15.31 o 
   7  10   4      144.22      137.02     11.21 o 
  -2  11   4       74.85       74.59      7.73 o 
  -1  11   4       82.86       71.30      7.25 o 
   0  11   4      179.58      193.92     10.40 o 
   1  11   4       38.99       43.26      6.49 o 
   2  11   4       38.04       42.43      5.48 o 
   3  11   4      432.60      443.25     12.93 o 
   4  11   4       18.29       18.32      4.88 o 
   5  11   4      134.52      158.34     11.11 o 
   6  11   4      187.40      238.37     13.97 o 
   0  12   4      219.73      254.35     12.40 o 
   1  12   4        4.11        8.63      5.58 o 
   2  12   4      189.14      184.39      9.49 o 
   3  12   4      263.66      277.14     10.61 o 
   4  12   4       16.16       20.19      5.32 o 
  -3  -8   5       40.15       49.51      7.87 o 
  -2  -8   5      184.84      185.05     12.16 o 
  -1  -8   5       18.54       13.54      5.96 o 
   0  -8   5       98.06      107.74      9.20 o 
   1  -8   5        0.73        0.24      4.53 o 
   2  -8   5       29.03       31.57      6.06 o 
  -5  -7   5       72.53       59.28      7.77 o 
  -4  -7   5       32.37       29.95      6.34 o 
  -3  -7   5      183.18      196.83     11.45 o 
  -2  -7   5       80.17       75.02      8.01 o 
  -1  -7   5      173.16      177.51     10.87 o 
   0  -7   5       54.76       65.61      5.39 o 
   1  -7   5        4.61        0.19      4.05 o 
   2  -7   5       28.42       22.46      5.20 o 
   3  -7   5       10.58       11.26      4.72 o 
   4  -7   5       27.32       15.45      5.63 o 
  -6  -6   5      173.93      155.43     11.49 o 
  -5  -6   5       69.45       69.82      8.11 o 
  -4  -6   5      313.85      295.36     13.69 o 
  -3  -6   5      741.54      731.42     22.56 o 
  -2  -6   5       15.53       11.26      4.82 o 
  -1  -6   5      227.75      224.97     11.26 o 
   0  -6   5      252.89      271.01      7.73 o 
   1  -6   5       58.72       60.88      4.31 o 
   2  -6   5      129.15      163.87      8.63 o 
   3  -6   5       10.69        6.58      4.01 o 
   4  -6   5       48.37       45.40      5.96 o 
   5  -6   5      106.50      110.46      8.58 o 
  -7  -5   5       14.37       11.25      5.75 o 
  -6  -5   5       90.25       86.18      8.30 o 
  -5  -5   5        2.20        0.19      4.29 o 
  -4  -5   5      877.66      836.16     24.37 o 
  -3  -5   5     1141.53     1045.44     27.95 o 
  -2  -5   5       27.23       22.51      4.44 o 
  -1  -5   5      818.63      837.98     20.53 o 
   0  -5   5      100.39      108.13      4.79 o 
   1  -5   5       89.07       93.63      4.69 o 
   2  -5   5      156.22      157.53      7.63 o 
   3  -5   5       26.32       22.27      4.15 o 
   4  -5   5       23.79       31.24      4.77 o 
   5  -5   5       10.97        8.39      4.58 o 
   6  -5   5        0.54       -0.10      4.77 o 
  -7  -4   5       23.50       32.92      5.03 o 
  -6  -4   5       22.80       17.55      5.10 o 
  -5  -4   5      235.71      230.26     10.97 o 
  -4  -4   5        6.81        1.38      3.82 o 
  -3  -4   5      305.82      296.03     11.64 o 
  -2  -4   5      121.77      113.18      7.25 o 
  -1  -4   5      724.18      726.22     16.76 o 
   0  -4   5      187.48      200.66      5.56 o 
   1  -4   5      570.95      606.64     14.64 o 
   2  -4   5      318.64      349.03      7.80 o 
   3  -4   5        1.01        4.58      3.24 o 
   4  -4   5      283.18      290.74     10.16 o 
   5  -4   5       10.04        7.44      4.05 o 
   6  -4   5       15.13       20.03      5.01 o 
  -7  -3   5      111.30      123.76      6.96 o 
  -6  -3   5        6.75        9.35      4.77 o 
  -5  -3   5      230.18      227.12     10.35 o 
  -4  -3   5      141.36      128.10      7.58 o 
  -3  -3   5       98.57      102.45      6.49 o 
  -2  -3   5      507.87      520.62     15.07 o 
  -1  -3   5      169.44      178.25      6.84 o 
   0  -3   5      792.88      827.56     13.31 o 
   1  -3   5     1425.91     1487.85     22.01 o 
   2  -3   5       49.06       45.64      7.44 o 
   3  -3   5      745.41      777.11     17.79 o 
   4  -3   5      195.86      194.54      7.68 o 
   5  -3   5      148.28      161.01      7.87 o 
   6  -3   5      198.31      204.27      9.35 o 
   7  -3   5       40.09       44.33      6.92 o 
  -8  -2   5      168.61      154.47      7.77 o 
  -7  -2   5       10.08        8.71      4.02 o 
  -6  -2   5       19.81       21.56      4.67 o 
  -5  -2   5       40.35       54.32      5.34 o 
  -4  -2   5        7.68        2.67      3.05 o 
  -3  -2   5     3075.10     2996.00     64.43 o 
  -2  -2   5       94.18       90.61      4.65 o 
  -1  -2   5        0.63        2.61      1.23 o 
   0  -2   5      944.13      969.02     14.65 o 
   1  -2   5      709.46      712.78     12.04 o 
   2  -2   5      700.72      727.52     14.09 o 
   3  -2   5      180.33      187.24      6.72 o 
   4  -2   5       74.63       62.62      4.58 o 
   5  -2   5      882.84      843.03     19.51 o 
   6  -2   5      597.79      575.58     12.59 o 
   7  -2   5        8.61        7.43      3.60 o 
   8  -2   5       32.80       39.38      5.84 o 
  -8  -1   5      140.74      114.61     10.92 o 
  -7  -1   5        2.25        0.79      3.56 o 
  -6  -1   5      242.31      249.82     10.92 o 
  -5  -1   5      180.59      178.04      8.63 o 
  -4  -1   5       11.13        9.92      2.96 o 
  -3  -1   5      678.81      677.24     17.50 o 
  -2  -1   5      292.50      292.64      5.32 o 
  -1  -1   5      462.33      437.53     10.80 o 
   0  -1   5      139.61      129.11      3.43 o 
   1  -1   5      189.05      185.21      6.72 o 
   2  -1   5      196.71      187.73      4.28 o 
   3  -1   5      130.65      124.96     13.57 o 
   4  -1   5       32.59       40.30      3.58 o 
   5  -1   5      105.89      112.99      5.09 o 
   6  -1   5      384.53      397.09     15.33 o 
   7  -1   5       12.47       14.57      3.72 o 
   8  -1   5       18.54       24.94      4.60 o 
  -8   0   5        2.12        0.29      6.77 o 
  -7   0   5      154.27      141.10      6.92 o 
  -6   0   5      126.37      130.58      7.87 o 
  -5   0   5        0.36       -1.10      2.91 o 
  -4   0   5      446.68      449.41     13.07 o 
  -3   0   5      622.32      612.38     15.88 o 
  -2   0   5       20.85       25.60      1.88 o 
  -1   0   5      110.22      197.47      5.10 o 
   0   0   5      315.69      395.35      8.17 o 
   1   0   5     1496.92     1620.45     44.88 o 
   2   0   5     1125.03     1113.14     21.75 o 
   3   0   5       15.09       20.78      1.67 o 
   4   0   5        8.19       15.79      2.67 o 
   5   0   5      645.91      651.98     12.48 o 
   6   0   5        4.91        7.76      2.83 o 
   7   0   5      101.69       99.80      5.47 o 
   8   0   5        4.38        4.83      3.57 o 
  -8   1   5        4.04       -3.77      6.15 o 
  -7   1   5       80.09       84.42      9.49 o 
  -6   1   5      209.88      197.40      8.87 o 
  -5   1   5      413.83      417.13     12.88 o 
  -4   1   5     2154.85     2122.40     46.41 o 
  -3   1   5      382.23      363.14     21.15 o 
  -2   1   5       14.02        7.37      1.83 o 
  -1   1   5      449.79      428.37     39.90 o 
   0   1   5     1247.34     1383.62     23.37 o 
   1   1   5      445.59      434.74      8.79 o 
   2   1   5      443.73      435.71      8.83 o 
   3   1   5       12.26       15.69      1.70 o 
   4   1   5     1564.24     1514.97     27.54 o 
   5   1   5      181.05      182.84      5.74 o 
   6   1   5      337.31      337.74     17.19 o 
   7   1   5       30.48       37.79      8.68 o 
   8   1   5        0.07        0.71      3.21 o 
   9   1   5       17.50       24.02      4.33 o 
  -8   2   5        4.07        0.19      6.44 o 
  -7   2   5      180.66      163.68     11.68 o 
  -6   2   5       18.25       19.58      3.30 o 
  -5   2   5      257.71      258.78      9.59 o 
  -4   2   5      734.34      720.88     18.36 o 
  -3   2   5       12.20       12.65      1.93 o 
  -2   2   5     3525.99     3323.70     53.30 o 
  -1   2   5     1001.50     1002.63     14.86 o 
   0   2   5      161.18      156.39      7.58 o 
   1   2   5     1014.45      927.54     26.33 o 
   2   2   5      137.68      116.99      6.72 o 
   3   2   5     1594.54     1663.88     45.40 o 
   4   2   5      141.95      144.30      6.55 o 
   5   2   5       43.44       43.45      6.49 o 
   6   2   5      104.04      117.32      5.25 o 
   7   2   5      222.49      240.12      8.56 o 
   8   2   5        4.72        5.98      4.72 o 
   9   2   5       10.72        2.91      8.58 o 
  -8   3   5       13.84       18.12      8.11 o 
  -7   3   5       61.34       64.91      8.30 o 
  -6   3   5       16.39       22.75      6.20 o 
  -5   3   5      726.01      714.40     18.74 o 
  -4   3   5       78.71       83.79      4.28 o 
  -3   3   5       62.92       56.13      3.41 o 
  -2   3   5     5546.66     5283.62     83.67 o 
  -1   3   5        2.30        4.29      3.39 o 
   0   3   5     1700.23     1680.66     31.48 o 
   1   3   5      102.16       60.28      5.58 o 
   2   3   5       15.65       18.84      3.96 o 
   3   3   5     1093.35     1082.54     30.86 o 
   4   3   5       19.04       24.03      3.71 o 
   5   3   5        0.54        2.44      3.52 o 
   6   3   5      129.48      134.83     10.06 o 
   7   3   5      179.20      194.48      6.74 o 
   8   3   5        5.75        6.42      3.31 o 
   9   3   5       28.45       21.32      9.20 o 
  -7   4   5       67.56       67.06      8.63 o 
  -6   4   5       51.69       61.52      8.11 o 
  -5   4   5       34.74       39.42      3.55 o 
  -4   4   5        0.00        0.41      2.10 o 
  -3   4   5      358.26      364.60      8.39 o 
  -2   4   5     1442.39     1548.93     42.83 o 
  -1   4   5      448.58      463.39     16.02 o 
   0   4   5     5630.87     5883.35    146.90 o 
   1   4   5      599.71      754.90     16.19 o 
   2   4   5      541.80      543.42     17.55 o 
   3   4   5      921.69      882.23     26.18 o 
   4   4   5      277.16      280.61      8.33 o 
   5   4   5      741.22      714.91     15.75 o 
   6   4   5       92.45       98.37      8.35 o 
   7   4   5       98.19       88.28      9.06 o 
   8   4   5      168.74      187.08      6.97 o 
   9   4   5       22.61       26.85      9.11 o 
  -7   5   5        0.65        4.67      6.77 o 
  -6   5   5       32.17       24.90      6.77 o 
  -5   5   5      689.73      682.14     11.03 o 
  -4   5   5       19.17       20.22      2.97 o 
  -3   5   5      742.54      698.18     16.93 o 
  -2   5   5      137.85      144.28      7.58 o 
  -1   5   5      805.20      852.04     26.66 o 
   0   5   5     4527.66     5438.94    137.17 o 
   1   5   5      300.75      355.03     13.59 o 
   2   5   5      631.84      561.92     13.35 o 
   3   5   5      551.93      535.84     12.99 o 
   4   5   5        9.52        8.97      5.44 o 
   5   5   5      530.57      507.93     12.33 o 
   6   5   5       45.19       44.82      5.24 o 
   7   5   5      221.82      207.62      8.84 o 
   8   5   5       60.69       62.81      9.49 o 
   9   5   5        0.13        6.58      8.58 o 
  -6   6   5       75.67       84.46      9.16 o 
  -5   6   5       14.32       11.55      3.47 o 
  -4   6   5     1165.16     1170.59     26.80 o 
  -3   6   5      258.97      262.89      9.97 o 
  -2   6   5        8.15        4.82      3.48 o 
  -1   6   5      320.75      378.83     16.17 o 
   0   6   5        7.08        3.24      5.06 o 
   1   6   5      180.91      172.55      9.92 o 
   2   6   5      429.08      319.40     13.16 o 
   3   6   5      298.05      288.42      9.06 o 
   4   6   5      790.14      749.78     13.03 o 
   5   6   5      927.39      921.12     13.23 o 
   6   6   5       22.58       30.18      3.44 o 
   7   6   5      121.32      130.79      7.43 o 
   8   6   5        4.09       -7.68      6.87 o 
   9   6   5       12.24       11.11      7.87 o 
  -5   7   5      746.71      661.79     18.60 o 
  -4   7   5      457.16      457.62     14.55 o 
  -3   7   5       14.16       10.59      4.48 o 
  -2   7   5      433.63      449.89     13.69 o 
  -1   7   5      755.27      773.16     18.89 o 
   0   7   5        0.70        3.53      5.53 o 
   1   7   5      594.51      623.49     21.70 o 
   2   7   5      582.15      569.31     20.03 o 
   3   7   5      129.83      121.10      5.66 o 
   4   7   5     1817.30     1884.02     56.40 o 
   5   7   5      915.53      988.53     14.18 o 
   6   7   5       27.85       30.15      3.18 o 
   7   7   5       95.97      103.40      9.73 o 
   8   7   5        4.74       10.40      7.25 o 
  -5   8   5      160.21      153.38      9.54 o 
  -4   8   5      205.63      194.97     10.02 o 
  -3   8   5       69.41       56.75      6.30 o 
  -2   8   5        4.57       11.45      4.20 o 
  -1   8   5      118.84      132.68      7.49 o 
   0   8   5      313.34      302.23     15.26 o 
   1   8   5     1591.88     1662.35     47.93 o 
   2   8   5        2.98        6.63      5.91 o 
   3   8   5      878.97      899.74     18.71 o 
   4   8   5     3138.08     3420.27     57.56 o 
   5   8   5        4.88        4.73      4.91 o 
   6   8   5      363.62      359.32     10.66 o 
   7   8   5       78.74       78.12      8.06 o 
  -4   9   5       62.41       61.43      7.25 o 
  -3   9   5        2.22       -0.81      4.72 o 
  -2   9   5      218.07      213.38     10.35 o 
  -1   9   5       77.97       74.12      6.44 o 
   0   9   5        3.16       -0.76      6.63 o 
   1   9   5      414.85      428.24     18.50 o 
   2   9   5       54.49       61.01      6.92 o 
   3   9   5      921.55      952.11     19.99 o 
   4   9   5        8.74        5.25      3.53 o 
   5   9   5       65.97       68.28      5.42 o 
   6   9   5      335.08      364.40     10.96 o 
   7   9   5       18.69       14.88      6.15 o 
  -3  10   5      303.27      263.74     12.50 o 
  -2  10   5       37.67       41.49      6.68 o 
  -1  10   5      180.78      176.04      9.40 o 
   1  10   5       51.44       60.19      9.68 o 
   2  10   5       60.68       75.28      6.63 o 
   3  10   5      244.57      224.98      8.70 o 
   4  10   5      205.03      201.11      9.28 o 
   5  10   5      134.08      138.45      8.39 o 
   6  10   5      165.82      149.57     10.49 o 
   7  10   5       40.91       30.86      7.39 o 
  -2  11   5        0.05        0.00      5.10 o 
  -1  11   5      388.46      356.55     13.88 o 
   1  11   5       13.00        9.82      7.96 o 
   2  11   5      129.53      147.88      7.87 o 
   3  11   5       93.52       96.93      7.32 o 
   4  11   5       23.56       25.45      4.95 o 
   5  11   5       89.15       99.02      7.96 o 
   6  11   5       18.66       15.98      6.39 o 
   1  12   5      322.52      352.12     19.17 o 
   2  12   5      242.26      239.23      9.93 o 
   3  12   5        0.03        1.66      4.26 o 
   4  12   5      148.08      152.87     11.04 o 
  -4  -7   6       67.12       70.68      8.54 o 
  -3  -7   6      266.42      264.03     13.69 o 
  -2  -7   6       92.84       99.30      9.01 o 
  -1  -7   6      336.37      341.77     15.07 o 
   0  -7   6        6.11        9.30      5.15 o 
   1  -7   6       45.11       52.89      6.10 o 
   2  -7   6       79.31      101.21      7.87 o 
  -5  -6   6       37.13       40.40      6.87 o 
  -4  -6   6      229.20      266.84     13.02 o 
  -3  -6   6      122.40      120.57      8.97 o 
  -2  -6   6      113.06      102.59      8.35 o 
  -1  -6   6      332.07      320.12     13.31 o 
   0  -6   6       35.06       37.92      6.10 o 
   1  -6   6       40.46       49.31      5.77 o 
   2  -6   6      170.73      172.55      8.63 o 
   3  -6   6       44.97       46.55      5.91 o 
   4  -6   6      112.48      115.42      8.06 o 
  -6  -5   6        1.51        0.38      5.44 o 
  -5  -5   6      154.42      152.09      9.97 o 
  -4  -5   6        7.78       -0.67      4.01 o 
  -3  -5   6        3.25        6.39      4.39 o 
  -2  -5   6      295.04      306.57     12.64 o 
  -1  -5   6       29.02       31.67      4.91 o 
   0  -5   6       61.46       63.72      3.91 o 
   1  -5   6      125.51      137.43      7.49 o 
   2  -5   6       52.03       61.48      5.44 o 
   3  -5   6      116.68      112.13      7.15 o 
   4  -5   6       93.29      101.68      7.44 o 
   5  -5   6        0.10       -6.01      4.01 o 
  -6  -4   6        2.61        0.95      4.48 o 
  -5  -4   6      195.57      188.05     10.30 o 
  -4  -4   6       72.64       87.33      7.34 o 
  -3  -4   6      100.28      100.97      7.15 o 
  -2  -4   6      226.48      215.96      9.59 o 
  -1  -4   6       77.50       83.42      6.20 o 
   0  -4   6      578.18      592.42     21.10 o 
   1  -4   6      112.15      109.93      4.46 o 
   2  -4   6        0.15       -3.15      2.72 o 
   3  -4   6       46.52       50.84      4.63 o 
   4  -4   6      135.85      129.30      7.39 o 
   5  -4   6       59.20       58.42      5.91 o 
   6  -4   6        4.55        6.49      4.24 o 
  -7  -3   6        5.27        5.01      5.01 o 
  -6  -3   6      275.48      287.59     13.21 o 
  -5  -3   6      237.38      226.35     10.78 o 
  -4  -3   6        5.06        4.82      3.96 o 
  -3  -3   6       48.71       52.18      5.15 o 
  -2  -3   6       38.50       42.21      4.63 o 
  -1  -3   6       66.65       70.60      3.74 o 
   0  -3   6      985.80      967.47     18.08 o 
   1  -3   6       60.75       56.47      3.12 o 
   2  -3   6      326.79      311.80      6.99 o 
   3  -3   6      629.36      647.20     15.69 o 
   4  -3   6        0.61        0.00      2.81 o 
   5  -3   6       87.90       83.08      6.20 o 
   6  -3   6        1.26       -0.38      3.53 o 
   7  -3   6       44.73       30.14      5.44 o 
  -7  -2   6       29.48       37.92      6.68 o 
  -6  -2   6      333.52      322.12     13.02 o 
  -5  -2   6       43.39       39.20      5.48 o 
  -4  -2   6       20.37       21.46      4.05 o 
  -3  -2   6      602.66      600.46     17.07 o 
  -2  -2   6      883.58      920.10     23.08 o 
  -1  -2   6      306.28      315.72      6.24 o 
   0  -2   6     1350.86     1334.90     20.84 o 
   1  -2   6      157.94      160.13      4.36 o 
   2  -2   6      379.62      371.22     11.37 o 
   3  -2   6      223.11      220.53      7.63 o 
   4  -2   6       42.45       52.89      4.15 o 
   5  -2   6       75.66       79.12      5.48 o 
   6  -2   6        3.26       -0.38      3.58 o 
   7  -2   6        2.28        4.34      4.44 o 
  -7  -1   6       91.69       85.37      7.49 o 
  -6  -1   6      199.16      194.87     10.30 o 
  -5  -1   6       12.39       11.40      4.10 o 
  -4  -1   6      711.71      676.82     18.79 o 
  -3  -1   6       49.13       44.16      4.44 o 
  -2  -1   6      379.85      357.60     11.21 o 
  -1  -1   6      755.75      734.88     11.49 o 
   0  -1   6      223.67      243.50      5.12 o 
   1  -1   6      537.34      558.33      9.34 o 
   2  -1   6      146.27      136.42      3.82 o 
   3  -1   6       84.81       89.33      4.67 o 
   4  -1   6      211.97      233.51      7.96 o 
   5  -1   6      270.97      285.97      9.54 o 
   6  -1   6       30.91       38.35      4.72 o 
   7  -1   6        9.64        0.80      3.43 o 
   8  -1   6        9.32       11.03      4.98 o 
  -7   0   6      163.90      167.80     12.45 o 
  -6   0   6       24.74       27.28      4.96 o 
  -5   0   6       14.43       13.45      3.62 o 
  -4   0   6     1794.92     1711.28     39.06 o 
  -3   0   6       46.80       45.50      4.10 o 
  -2   0   6      992.86     1014.09     28.51 o 
  -1   0   6      170.37      170.17      5.15 o 
   0   0   6      668.38      750.55     14.09 o 
   1   0   6      872.11      857.10     19.89 o 
   2   0   6       33.94       39.25      2.26 o 
   3   0   6      127.01      120.07      3.49 o 
   4   0   6      183.29      197.59      7.25 o 
   5   0   6      557.34      612.29     15.17 o 
   6   0   6        9.87        4.61      3.03 o 
   7   0   6      142.78      148.01      8.56 o 
   8   0   6        0.02       -1.70      3.55 o 
  -7   1   6       72.39       72.36      5.47 o 
  -6   1   6        2.25        0.76      3.29 o 
  -5   1   6      191.88      191.87      8.78 o 
  -4   1   6      901.70      956.20     23.85 o 
  -3   1   6      221.69      207.42      7.96 o 
  -2   1   6     2901.86     2735.79     37.36 o 
  -1   1   6      141.05      195.98      5.44 o 
   0   1   6      142.65      132.29      4.39 o 
   1   1   6     1915.98     1867.67     31.20 o 
   2   1   6      176.97      182.91      5.27 o 
   3   1   6      653.21      646.30     33.24 o 
   4   1   6      108.44      121.05      5.63 o 
   5   1   6       51.88       64.72      4.82 o 
   6   1   6      991.52      977.35     17.48 o 
   7   1   6       22.00       33.30      4.13 o 
   8   1   6       24.45       28.58      6.25 o 
  -7   2   6       99.34       96.20     10.73 o 
  -6   2   6      138.95      119.61      7.49 o 
  -5   2   6      819.53      784.84     20.84 o 
  -4   2   6      105.70      109.41      6.44 o 
  -3   2   6      218.76      204.46      6.22 o 
  -2   2   6      961.98      921.92     16.74 o 
  -1   2   6       51.82       63.90      2.93 o 
   0   2   6     1798.75     1798.61     38.51 o 
   1   2   6     1351.05     1345.78     23.23 o 
   2   2   6        0.63       -1.05      4.01 o 
   3   2   6      759.12      752.98     24.32 o 
   4   2   6        1.52        4.29      5.48 o 
   5   2   6      389.22      434.29     17.22 o 
   6   2   6        1.57        3.60      5.13 o 
   7   2   6       10.79        9.70      3.79 o 
   8   2   6      107.63      113.44      6.75 o 
  -7   3   6        9.46        0.05      6.92 o 
  -6   3   6      360.89      363.71      9.98 o 
  -5   3   6      169.79      181.85      8.58 o 
  -4   3   6      329.95      286.59     10.06 o 
  -3   3   6     1478.04     1455.14     25.41 o 
  -2   3   6       71.78       59.22      4.32 o 
  -1   3   6     1054.03     1042.77     29.38 o 
   0   3   6     1307.02     1230.86     24.20 o 
   1   3   6       18.63        9.78      4.48 o 
   2   3   6     1506.75     1538.78     42.07 o 
   3   3   6     1630.79     1682.62     46.36 o 
   4   3   6        3.80        6.30      5.48 o 
   5   3   6      186.02      163.96      7.65 o 
   6   3   6       20.63       19.98      7.49 o 
   7   3   6      101.51      112.48      5.90 o 
   8   3   6       65.95       77.93      5.39 o 
   9   3   6        9.35       13.16     10.54 o 
  -7   4   6       15.73       14.40      7.20 o 
  -6   4   6      192.17      205.99     13.02 o 
  -5   4   6       28.17       24.28      4.24 o 
  -4   4   6       88.52       87.18      6.34 o 
  -3   4   6      105.70      105.14      5.12 o 
  -2   4   6        2.13        0.81      4.53 o 
  -1   4   6     2134.16     2239.29     59.14 o 
   0   4   6     1714.80     1801.85     48.50 o 
   1   4   6       19.49       17.93      3.00 o 
   2   4   6     2729.21     2863.41     74.45 o 
   3   4   6     1342.71     1522.04     42.40 o 
   4   4   6      151.38      149.90      9.49 o 
   5   4   6      290.37      265.88      9.54 o 
   6   4   6       14.42       15.96      4.99 o 
   7   4   6      101.02       93.38     10.54 o 
   8   4   6       61.52       81.34      5.47 o 
   9   4   6        3.97        6.01      8.92 o 
  -7   5   6       90.69       89.09     10.78 o 
  -6   5   6       89.76      110.17     10.59 o 
  -5   5   6       29.88       29.52      4.01 o 
  -4   5   6      601.18      607.37     14.57 o 
  -3   5   6      199.84      205.37     12.16 o 
  -2   5   6      264.71      278.24     13.21 o 
  -1   5   6     1129.43     1171.01     34.39 o 
   0   5   6        0.69        1.67      4.53 o 
   1   5   6     1017.18     1059.48     22.29 o 
   2   5   6     3172.97     3213.70     58.75 o 
   3   5   6      136.84      165.78      9.40 o 
   4   5   6      607.16      579.28     20.03 o 
   5   5   6       40.21       37.00      5.12 o 
   6   5   6        6.67        6.87      6.39 o 
   7   5   6      403.87      386.11     27.90 o 
   8   5   6       32.66       31.67      8.82 o 
   9   5   6       77.35       67.77     11.73 o 
  -6   6   6       42.13       43.93      8.58 o 
  -5   6   6        7.34        3.74      3.67 o 
  -4   6   6      323.00      335.14     11.83 o 
  -3   6   6       38.58       25.61      8.63 o 
  -2   6   6       58.43       84.46      9.49 o 
  -1   6   6      665.67      700.42     24.04 o 
   0   6   6       94.02      108.55      8.92 o 
   1   6   6      333.83      280.72     12.83 o 
   2   6   6       13.53       39.44      6.49 o 
   3   6   6      210.38      194.26      7.57 o 
   4   6   6      981.30      969.81     21.29 o 
   5   6   6       88.04      100.63      8.63 o 
   6   6   6      286.16      295.53     10.27 o 
   7   6   6      116.96      140.57      8.40 o 
   8   6   6       10.25       14.21      8.35 o 
  -5   7   6      456.46      440.45     14.69 o 
  -4   7   6       28.01       25.75      5.34 o 
  -3   7   6      266.91      261.26     10.54 o 
  -2   7   6      371.09      424.80     19.41 o 
  -1   7   6       77.98      100.39     10.02 o 
   0   7   6      410.03      415.03     17.50 o 
   1   7   6      351.60      337.43     15.12 o 
   2   7   6        1.24       -6.63      4.96 o 
   3   7   6      565.86      561.06     20.08 o 
   4   7   6      625.12      637.45     16.01 o 
   5   7   6       71.96       75.24      6.03 o 
   6   7   6      476.69      477.85     10.77 o 
   7   7   6       12.34       11.84      3.83 o 
   8   7   6       18.38       14.21      8.16 o 
  -5   8   6      487.76      468.16     15.93 o 
  -4   8   6      216.57      192.78      9.63 o 
  -3   8   6      152.86      159.87      9.16 o 
  -2   8   6      169.09      181.15      7.67 o 
  -1   8   6       23.34       19.36      8.01 o 
   0   8   6      264.54      296.18     15.36 o 
   1   8   6      335.04      386.41     17.22 o 
   2   8   6       73.67       86.23      9.20 o 
   3   8   6      497.66      543.37     20.32 o 
   4   8   6     1381.77     1411.53     41.25 o 
   5   8   6        1.90        0.71      3.88 o 
   6   8   6      202.62      200.72     14.86 o 
   7   8   6        4.79        6.63      4.81 o 
  -4   9   6       33.78       34.96      6.53 o 
  -3   9   6      147.37      182.86     10.21 o 
  -2   9   6      134.13      116.13      7.92 o 
  -1   9   6       36.49       45.64      9.20 o 
   0   9   6      183.72      173.56     12.73 o 
   1   9   6       23.14       32.00      7.20 o 
   2   9   6      241.64      250.68     13.83 o 
   3   9   6      430.03      479.89     19.27 o 
   4   9   6        7.24        8.35      3.84 o 
   5   9   6       93.00      100.51      6.75 o 
   6   9   6        1.37       -0.30      3.96 o 
   7   9   6        3.15        0.62      6.01 o 
  -3  10   6       80.26       89.42      8.49 o 
  -2  10   6       85.87       91.28      8.16 o 
  -1  10   6     1073.95     1106.87     38.82 o 
   0  10   6      368.04      369.77     18.84 o 
   1  10   6       78.69       95.63     11.06 o 
   2  10   6      229.14      248.82     14.45 o 
   3  10   6       15.34       16.17      7.25 o 
   4  10   6       84.79       99.58      6.52 o 
   5  10   6        2.52        2.80      4.23 o 
   6  10   6        0.30       -0.75      4.60 o 
   7  10   6       97.15      110.65      9.92 o 
  -2  11   6      527.50      452.37     16.50 o 
  -1  11   6      251.36      292.07     19.03 o 
   0  11   6        3.93        0.72      8.39 o 
   1  11   6      461.43      444.69     20.75 o 
   2  11   6      349.75      391.47     18.79 o 
   3  11   6       16.90       18.60      8.01 o 
   4  11   6       80.19       88.99      6.93 o 
   5  11   6      213.40      220.15      9.20 o 
   6  11   6      108.27      129.20     10.78 o 
   0  12   6        8.46        5.77      9.30 o 
   1  12   6      381.20      439.54     21.51 o 
   2  12   6      159.58      170.27     13.64 o 
   3  12   6       81.99       89.00     11.78 o 
   4  12   6      120.17      118.95      7.69 o 
  -3  -6   7        2.48        3.05      5.25 o 
  -2  -6   7      330.39      326.75     14.07 o 
  -1  -6   7      229.78      240.42     11.83 o 
   0  -6   7        4.69       12.69      5.10 o 
   1  -6   7       28.61       34.72      5.25 o 
   2  -6   7       26.30       32.86      5.39 o 
   3  -6   7       35.39       48.12      6.20 o 
  -5  -5   7        3.67        5.53      5.44 o 
  -4  -5   7        0.04        0.33      4.39 o 
  -3  -5   7      106.52      108.36      8.20 o 
  -2  -5   7      453.71      432.96     15.45 o 
  -1  -5   7       57.52       57.09      6.06 o 
   0  -5   7       60.68       76.88      6.87 o 
   1  -5   7      101.21      104.41      5.16 o 
   2  -5   7       28.59       32.00      4.77 o 
   3  -5   7       72.10       83.27      6.63 o 
   4  -5   7        0.28       -0.43      4.15 o 
  -5  -4   7        1.88        0.10      4.39 o 
  -4  -4   7       49.75       67.58      7.15 o 
  -3  -4   7      234.69      237.85     10.92 o 
  -2  -4   7       22.46       25.23      4.67 o 
  -1  -4   7      686.52      698.23     20.17 o 
   0  -4   7       94.91       93.00      4.29 o 
   1  -4   7       16.75       20.32      2.85 o 
   2  -4   7      281.74      287.92      9.82 o 
   3  -4   7      197.63      213.24      8.54 o 
   4  -4   7        0.24       -2.86      3.62 o 
   5  -4   7       25.19       35.39      5.53 o 
  -6  -3   7      365.32      348.30     15.07 o 
  -5  -3   7       30.92       35.53      6.20 o 
  -4  -3   7      234.24      238.85     10.92 o 
  -3  -3   7       24.56       30.76      5.01 o 
  -2  -3   7      125.66      129.25      7.77 o 
  -1  -3   7      169.83      166.64      8.30 o 
   0  -3   7      143.46      148.81      5.82 o 
   1  -3   7       63.33       67.01      3.61 o 
   2  -3   7      262.16      269.99      8.63 o 
   3  -3   7      305.91      295.41      9.78 o 
   4  -3   7       73.64       85.66      5.77 o 
   5  -3   7      179.84      181.33      8.73 o 
   6  -3   7        2.11        6.01      4.24 o 
  -6  -2   7      123.86      121.47      9.40 o 
  -5  -2   7       29.41       32.72      5.29 o 
  -4  -2   7      274.06      272.61     11.30 o 
  -3  -2   7        8.88        2.86      3.10 o 
  -2  -2   7       15.42        9.11      3.29 o 
  -1  -2   7     1522.06     1561.09     29.69 o 
   0  -2   7       15.14       15.38      2.98 o 
   1  -2   7      243.94      235.47      8.82 o 
   2  -2   7       52.77       72.84      7.87 o 
   3  -2   7       14.48       11.68      2.86 o 
   4  -2   7      249.09      257.11      9.06 o 
   5  -2   7        6.22       11.02      3.53 o 
   6  -2   7       30.31       24.32      4.44 o 
   7  -2   7      131.67      124.53      8.35 o 
  -7  -1   7       87.15       72.45      7.77 o 
  -6  -1   7       15.28       18.79      5.01 o 
  -5  -1   7      110.09       97.06      7.82 o 
  -4  -1   7      440.32      416.60     13.88 o 
  -3  -1   7        0.44       -2.05      2.96 o 
  -1  -1   7       98.51      110.27      4.60 o 
   0  -1   7       11.23       14.49      1.84 o 
   1  -1   7      526.70      512.56      9.11 o 
   2  -1   7      115.09      115.78      3.83 o 
   3  -1   7      124.43      128.06      6.15 o 
   4  -1   7       40.65       52.94      4.44 o 
   5  -1   7        0.08       -1.10      2.81 o 
   6  -1   7       86.45       97.49      6.58 o 
   7  -1   7        8.00       12.83      4.53 o 
  -7   0   7       51.05       52.03      7.01 o 
  -6   0   7       87.75       91.95      7.58 o 
  -5   0   7      471.24      457.28     15.02 o 
  -4   0   7       28.67       26.76      4.05 o 
  -3   0   7      449.33      417.41     13.02 o 
  -2   0   7      995.39      983.72     23.99 o 
  -1   0   7      146.90      137.39     15.91 o 
   0   0   7      377.01      160.44      8.92 o 
   1   0   7        4.14        4.40      1.88 o 
   2   0   7      344.47      368.48      7.24 o 
   3   0   7      711.88      741.52     12.22 o 
   4   0   7      118.66      128.20      6.39 o 
   5   0   7       77.57       71.92      5.29 o 
   6   0   7       25.08       24.42      4.20 o 
   7   0   7       62.31       57.95      5.82 o 
   8   0   7       12.87       17.65      4.96 o 
  -7   1   7       37.46       40.44      6.30 o 
  -6   1   7        3.59        6.01      4.24 o 
  -5   1   7      113.27      136.59      8.06 o 
  -4   1   7        0.18       -2.48      2.81 o 
  -3   1   7     1507.04     1527.76     35.25 o 
  -2   1   7      895.47      870.58     13.76 o 
  -1   1   7        5.80        4.00      2.21 o 
   0   1   7      136.87      125.10      4.72 o 
   1   1   7      147.65      155.64      5.12 o 
   2   1   7        1.62        2.38      1.79 o 
   3   1   7      133.36      126.67      5.15 o 
   4   1   7        4.29        2.05      3.00 o 
   5   1   7      197.37      200.31      7.82 o 
   6   1   7      380.43      359.61     11.26 o 
   7   1   7       21.50       18.08      4.44 o 
   8   1   7       64.79       64.32      5.54 o 
  -7   2   7        2.64        2.98      4.24 o 
  -6   2   7        7.82       11.97      4.39 o 
  -5   2   7      111.35      134.73      8.01 o 
  -4   2   7      373.55      353.50     11.97 o 
  -3   2   7      777.14      800.01     20.65 o 
  -2   2   7        6.70        7.02      2.14 o 
  -1   2   7      560.36      529.29      9.39 o 
   0   2   7     2053.90     2014.74     57.18 o 
   1   2   7       11.34       16.81      2.35 o 
   2   2   7     1079.19     1039.72     19.02 o 
   3   2   7       18.36       14.22      2.35 o 
   4   2   7       46.92       83.75      9.25 o 
   6   2   7        2.60        2.48      3.48 o 
   7   2   7      150.85      152.54     12.21 o 
   8   2   7        2.59        4.44      5.32 o 
  -7   3   7       56.62       66.20     10.92 o 
  -6   3   7       77.19       80.65      6.87 o 
  -5   3   7        5.07        6.68      3.82 o 
  -4   3   7      103.80      113.94      6.96 o 
  -3   3   7     1238.15     1173.59     28.09 o 
  -2   3   7       47.60       48.74      5.41 o 
  -1   3   7      552.79      488.94      9.02 o 
   0   3   7     1318.44     1353.86     20.30 o 
   1   3   7      431.94      425.14     15.45 o 
   2   3   7     2141.88     2125.12     57.09 o 
   3   3   7       58.00       76.98      8.11 o 
   4   3   7      223.41      167.69     11.06 o 
   5   3   7      117.83       97.25      9.97 o 
   7   3   7       43.31       68.01      8.35 o 
   8   3   7        9.32       10.12      4.13 o 
  -6   4   7      106.97       91.48      7.25 o 
  -5   4   7       11.50       14.69      4.24 o 
  -4   4   7       83.56       87.90      6.49 o 
  -3   4   7       15.92       17.69      3.03 o 
  -2   4   7       11.64        6.98      2.69 o 
  -1   4   7      661.13      623.78     20.17 o 
   0   4   7       28.62       34.61      5.27 o 
   1   4   7      736.19      707.41     16.13 o 
   2   4   7     2633.76     2611.64     69.06 o 
   3   4   7        0.67        1.24      5.10 o 
   4   4   7      691.27      630.84     22.27 o 
   5   4   7        7.95        8.49      6.82 o 
   6   4   7       53.62       27.47      8.06 o 
   7   4   7      119.21      142.79     12.30 o 
   8   4   7        0.05        6.56      3.89 o 
  -6   5   7       13.15        4.24      7.96 o 
  -5   5   7      152.67      147.66      8.49 o 
  -4   5   7       34.94       32.86      5.10 o 
  -3   5   7      388.09      379.81     10.17 o 
  -2   5   7       28.85       30.14      6.30 o 
  -1   5   7      291.04      292.26     13.21 o 
   0   5   7      221.77      215.14     10.97 o 
   1   5   7      511.46      494.41     14.14 o 
   2   5   7      689.50      746.67     20.03 o 
   3   5   7      131.32      110.03      8.68 o 
   4   5   7      320.56      294.98     13.50 o 
   5   5   7       15.57       16.26      6.72 o 
   6   5   7       46.84       48.03      9.01 o 
   7   5   7       60.56       50.36     10.99 o 
   8   5   7       10.32        3.15      8.20 o 
  -6   6   7       81.78      105.02     11.68 o 
  -5   6   7      107.89      128.39      9.16 o 
  -4   6   7       23.33       24.61      5.53 o 
  -3   6   7      929.15     1014.20     33.34 o 
  -2   6   7     2234.43     2385.67     66.06 o 
  -1   6   7       10.18        7.77      6.10 o 
   0   6   7      590.55      623.59     21.99 o 
   1   6   7      137.94      159.30      9.73 o 
   2   6   7      420.55      431.80     12.33 o 
   3   6   7      532.81      501.83     13.48 o 
   4   6   7       77.14       63.39      9.25 o 
   5   6   7       42.36       58.19      8.01 o 
   6   6   7      548.66      564.40     21.94 o 
   7   6   7      149.24      151.58      8.70 o 
   8   6   7       70.06       72.52     13.66 o 
  -4   7   7      178.34      219.29     16.79 o 
  -3   7   7     1694.97     1995.58     59.09 o 
  -2   7   7      449.53      509.79     21.37 o 
  -1   7   7      166.65      179.71     12.40 o 
   0   7   7      814.77      935.31     30.71 o 
   1   7   7      119.14      125.19     10.11 o 
   2   7   7      112.93      130.49     10.02 o 
   3   7   7      518.86      519.40     20.79 o 
   4   7   7        4.80        7.86      3.98 o 
   5   7   7      479.68      412.23     41.40 o 
   6   7   7      703.03      722.03     28.23 o 
   7   7   7      140.21      143.96      6.79 o 
   8   7   7       40.40       52.13     10.25 o 
  -4   8   7      216.92      289.98     20.79 o 
  -3   8   7      134.78      168.45     15.69 o 
  -2   8   7       46.55       63.34     11.02 o 
  -1   8   7      223.25      263.03     15.36 o 
   0   8   7        4.43       13.54      7.30 o 
   1   8   7       64.11       78.79      9.68 o 
   2   8   7      269.84      294.51     14.78 o 
   3   8   7      416.15      437.92     18.17 o 
   4   8   7      152.41      128.72     10.02 o 
   5   8   7      727.23      728.76     18.56 o 
   6   8   7      361.16      382.24     12.52 o 
   7   8   7       27.49       26.90      5.77 o 
   8   8   7       92.02       95.34     11.78 o 
  -4   9   7      321.22      395.52     25.52 o 
  -3   9   7       58.46       69.39     14.55 o 
  -2   9   7       11.67       19.84      9.92 o 
  -1   9   7        8.01       29.57      9.40 o 
   0   9   7       86.03      112.99     11.97 o 
   1   9   7      156.51      158.77     12.35 o 
   2   9   7        6.66       14.98      7.49 o 
   3   9   7        1.28        0.10      6.30 o 
   4   9   7      234.73      231.36     13.26 o 
   5   9   7      288.60      273.19     14.31 o 
   6   9   7      415.33      333.76     16.55 o 
   7   9   7       78.64       93.62     11.16 o 
  -3  10   7        5.68        2.15     12.07 o 
  -2  10   7      208.58      250.77     18.22 o 
  -1  10   7      505.74      533.64     24.37 o 
   0  10   7       30.80       44.26     10.06 o 
   1  10   7      815.01      828.72     30.29 o 
   2  10   7      123.88      142.84     11.97 o 
   3  10   7      106.19      114.94     11.49 o 
   4  10   7      115.23      128.87     11.02 o 
   5  10   7      155.03      141.22     11.11 o 
   6  10   7      183.48      196.16     13.02 o 
  -2  11   7      354.34      425.23     25.18 o 
  -1  11   7      107.04      129.44     15.21 o 
   0  11   7      110.17      122.62     13.69 o 
   1  11   7      510.71      516.71     23.13 o 
   2  11   7       38.12       41.35      9.97 o 
   3  11   7      244.38      268.61     15.64 o 
   4  11   7       75.93       90.57     10.92 o 
   5  11   7       24.21       21.56      9.01 o 
   0  12   7      105.63      146.13     16.12 o 
   1  12   7      130.30      146.80     13.97 o 
   2  12   7       60.29       64.24     11.45 o 
   3  12   7      447.04      458.52     21.22 o 
   4  12   7       49.79       47.93     10.44 o 
   0  -6   8       41.88       47.65      6.92 o 
  -3  -5   8      120.81      116.56      8.82 o 
  -2  -5   8       17.47       19.08      5.48 o 
  -1  -5   8       66.29       65.24      7.06 o 
   0  -5   8        7.49        8.92      4.67 o 
   2  -5   8       89.28       86.28      6.53 o 
   3  -5   8       22.85       24.09      5.10 o 
  -4  -4   8       40.81       44.35      6.72 o 
  -3  -4   8       98.22      110.65      8.25 o 
  -2  -4   8        0.28       -5.15      3.43 o 
  -1  -4   8      162.87      157.29      8.78 o 
   0  -4   8      324.32      338.34     12.73 o 
   1  -4   8      146.34      162.40      5.81 o 
   2  -4   8      159.38      154.43      7.68 o 
   3  -4   8        0.31       -0.52      3.58 o 
   4  -4   8       40.50       46.55      5.63 o 
  -5  -3   8       99.98       98.73      8.78 o 
  -4  -3   8      351.41      356.94     14.12 o 
  -3  -3   8       32.08       35.87      5.34 o 
  -2  -3   8       68.31       64.15      5.96 o 
  -1  -3   8       21.43       11.64      3.82 o 
   0  -3   8        2.37        3.53      3.24 o 
   1  -3   8      111.70      124.43      4.89 o 
   2  -3   8      147.34      153.10      7.06 o 
   3  -3   8        1.68        2.48      3.34 o 
   4  -3   8       84.15       80.03      5.82 o 
   5  -3   8       49.90       50.51      5.48 o 
  -6  -2   8        0.52       -2.10      5.01 o 
  -5  -2   8      189.82      191.30     10.87 o 
  -4  -2   8       83.04       86.56      7.54 o 
  -3  -2   8       41.84       48.93      5.77 o 
  -2  -2   8       52.70       61.48      5.58 o 
  -1  -2   8      176.04      180.04      8.68 o 
   0  -2   8        4.69        4.01      2.02 o 
   1  -2   8      195.39      208.92      9.09 o 
   2  -2   8      143.50      135.56      4.68 o 
   3  -2   8       13.78       21.22      3.77 o 
   4  -2   8       68.07       72.26      5.25 o 
   5  -2   8       11.61       20.65      4.29 o 
   6  -2   8       18.25       29.95      5.06 o 
  -6  -1   8       49.50       57.57      7.34 o 
  -5  -1   8      335.27      333.42     13.69 o 
  -4  -1   8        6.59        4.86      4.10 o 
  -3  -1   8      193.55      217.05      9.73 o 
  -2  -1   8      502.03      489.81     14.93 o 
  -1  -1   8       61.31       68.39      5.39 o 
   0  -1   8     1064.96     1103.09     17.16 o 
   1  -1   8      106.14      108.89      5.82 o 
   2  -1   8        3.85        5.77      2.77 o 
   3  -1   8      253.59      274.33      9.16 o 
   4  -1   8        4.59        5.87      3.00 o 
   5  -1   8       47.51       51.89      5.20 o 
   6  -1   8       25.82       32.53      4.63 o 
  -6   0   8       68.12       87.95      8.11 o 
  -5   0   8      262.14      263.27     11.68 o 
  -4   0   8       22.09       28.85      4.86 o 
  -3   0   8      134.53      141.27      7.58 o 
  -2   0   8      564.60      562.64     16.26 o 
  -1   0   8       63.25       63.19      5.06 o 
   0   0   8     1110.99     1129.95     17.43 o 
   1   0   8       82.79       91.13      3.75 o 
   2   0   8      502.43      526.32      9.70 o 
   3   0   8       80.05       80.27      5.10 o 
   4   0   8       10.42       12.50      3.29 o 
   5   0   8      130.20      147.28      7.49 o 
   6   0   8        1.50        2.19      3.34 o 
   7   0   8       14.84        4.63      3.96 o 
  -6   1   8       14.61       21.08      5.53 o 
  -5   1   8       14.47       14.64      4.63 o 
  -4   1   8       48.36       67.34      5.72 o 
  -3   1   8      379.09      368.29     12.64 o 
  -2   1   8       13.25       16.55      3.53 o 
  -1   1   8      478.70      510.49     16.74 o 
   0   1   8     1195.19     1155.00     27.30 o 
   1   1   8      387.63      433.38      9.94 o 
   2   1   8      315.79      313.74      8.09 o 
   3   1   8       70.23       67.72      4.58 o 
   4   1   8       82.54       78.12      5.39 o 
   5   1   8      120.71      124.57      7.06 o 
   6   1   8        0.13       -1.81      3.62 o 
   7   1   8       19.85       23.56      4.91 o 
  -6   2   8       37.79       41.02      6.10 o 
  -5   2   8        2.10       -2.10      3.82 o 
  -4   2   8      418.33      393.47     13.40 o 
  -3   2   8      478.82      442.55     14.07 o 
  -2   2   8      279.14      266.88      7.36 o 
  -1   2   8      452.78      421.84      8.26 o 
   0   2   8      136.81      140.36      5.58 o 
   1   2   8      106.98       95.29      4.42 o 
   2   2   8     1251.69     1173.19     24.20 o 
   3   2   8        0.39        0.55      2.13 o 
   4   2   8      183.27      183.05     12.11 o 
   5   2   8      152.19      155.05      7.39 o 
   6   2   8       33.47       38.68      4.67 o 
   7   2   8      146.71      165.26      8.25 o 
   8   2   8       30.79       24.18      5.25 o 
  -6   3   8        7.78       12.35      5.06 o 
  -5   3   8      198.41      193.97      9.87 o 
  -4   3   8      564.58      550.00     16.84 o 
  -3   3   8        0.03        1.05      3.24 o 
  -2   3   8     1058.92     1011.24     19.02 o 
  -1   3   8      833.67      847.43     14.06 o 
   0   3   8       57.22       60.63      3.34 o 
   1   3   8     1359.87     1346.84     24.19 o 
   2   3   8      434.47      421.58      9.94 o 
   3   3   8      149.62      144.27     10.59 o 
   4   3   8      730.89      669.33     24.71 o 
   5   3   8      256.61      265.46     14.93 o 
   7   3   8        8.70       14.21      4.53 o 
   8   3   8        3.43        8.58      4.67 o 
  -6   4   8        3.01        5.58      4.39 o 
  -5   4   8       61.45       69.63      6.68 o 
  -4   4   8      138.85      132.78      7.49 o 
  -3   4   8       23.96       29.28      4.34 o 
  -2   4   8       38.57       36.41      6.18 o 
  -1   4   8      101.63      102.18      5.12 o 
   0   4   8      278.77      255.96      8.59 o 
   1   4   8     1087.65     1058.81     22.72 o 
   2   4   8        9.74       10.59      5.58 o 
   3   4   8      167.95      173.22     10.92 o 
   4   4   8      519.77      495.44     19.70 o 
   5   4   8       65.56       48.12      9.25 o 
   6   4   8      151.98      155.53     12.83 o 
   8   4   8       16.54       25.75      5.34 o 
  -6   5   8      161.10      155.91     10.54 o 
  -5   5   8      180.58      200.41     10.30 o 
  -4   5   8       11.22        7.01      4.44 o 
  -3   5   8        2.73        1.81      3.23 o 
  -2   5   8      528.27      511.57     12.18 o 
  -1   5   8      143.11      138.17      9.68 o 
   0   5   8      565.48      541.60     19.22 o 
   1   5   8      280.72      250.64      9.56 o 
   2   5   8      463.70      434.19     12.35 o 
   3   5   8      931.69      901.02     28.85 o 
   4   5   8       53.58       46.64      7.82 o 
   5   5   8      281.12      236.18     13.45 o 
   6   5   8      139.70      110.74     12.54 o 
   7   5   8       23.36       18.98      9.20 o 
   8   5   8      102.31      123.91      7.68 o 
  -5   6   8       41.83       41.06      6.34 o 
  -4   6   8       19.39       30.43      5.91 o 
  -3   6   8      158.98      158.88      7.61 o 
  -2   6   8      443.42      445.50     18.89 o 
  -1   6   8      851.78      880.23     29.00 o 
   0   6   8      110.13      120.00      9.73 o 
   1   6   8       52.45       44.64      7.20 o 
   2   6   8      344.58      332.66     10.95 o 
   3   6   8      326.34      277.91     23.23 o 
   4   6   8      394.56      412.36     17.36 o 
   5   6   8      161.72      142.46     10.78 o 
   6   6   8       69.73       76.50     10.78 o 
   7   6   8      149.97      112.89     13.50 o 
   8   6   8      214.52      192.92     15.93 o 
  -5   7   8        7.42       -2.05      5.63 o 
  -4   7   8      223.09      266.70     13.74 o 
  -3   7   8      602.45      646.10     25.75 o 
  -2   7   8       38.97       47.03      9.63 o 
  -1   7   8      751.41      820.75     28.71 o 
   0   7   8      249.88      269.94     14.45 o 
   1   7   8       20.25       40.83      8.16 o 
   2   7   8      157.65      147.90     10.73 o 
   3   7   8      129.34      123.14      7.20 o 
   4   7   8       84.29       72.19     10.30 o 
   5   7   8      243.14      219.73      9.22 o 
   6   7   8       20.98       26.35      5.09 o 
   7   7   8       42.21       51.08     10.87 o 
   8   7   8       76.06       58.09     12.35 o 
  -3   8   8      190.75      191.54     15.55 o 
  -2   8   8        2.82      -11.35      8.63 o 
  -1   8   8      238.43      259.31     15.74 o 
   0   8   8        2.04       -2.43      7.15 o 
   1   8   8       84.02      110.46     10.73 o 
   2   8   8       26.80       34.86      8.35 o 
   3   8   8        0.21       -1.57      6.58 o 
   4   8   8      153.81      157.62      8.37 o 
   5   8   8       91.01       88.96     22.56 o 
   6   8   8       81.88       79.98      8.20 o 
   7   8   8       12.24       13.76      7.89 o 
  -3   9   8       24.54       32.77     11.92 o 
  -2   9   8      459.49      490.00     23.75 o 
  -1   9   8      135.76      171.08     14.36 o 
   0   9   8       32.24       54.89     10.35 o 
   1   9   8      431.87      467.82     21.03 o 
   2   9   8       26.24       26.28      8.68 o 
   3   9   8      333.12      344.39     16.93 o 
   4   9   8      205.02      187.24     12.64 o 
   5   9   8        6.99       15.79      8.54 o 
   6   9   8      154.17      147.99     12.50 o 
   7   9   8        8.71       13.51      5.55 o 
  -2  10   8      190.52      205.80     17.07 o 
  -1  10   8       25.70       26.28     11.35 o 
   0  10   8      711.14      713.16     28.66 o 
   1  10   8     1162.81     1167.58     39.25 o 
   2  10   8       31.78       32.10      9.40 o 
   3  10   8      242.66      258.64     15.31 o 
   4  10   8      113.65      126.72     12.07 o 
   5  10   8      226.73      227.40     14.50 o 
   6  10   8       55.78       35.15      9.73 o 
  -1  11   8       34.33       16.50     10.92 o 
   0  11   8      828.69      785.65     31.43 o 
   1  11   8       55.48       78.60     12.07 o 
   2  11   8      126.27      138.45     13.07 o 
   3  11   8      318.69      346.73     18.36 o 
   4  11   8       84.47       66.39     10.49 o 
   5  11   8       59.71       54.42      9.97 o 
   2  12   8      223.65      255.59     17.12 o 
   3  12   8      152.12      172.08     14.74 o 
  -3  -4   9        6.46        8.11      4.86 o 
  -2  -4   9      138.84      135.74      9.44 o 
  -1  -4   9       28.96       39.11      6.10 o 
   0  -4   9       79.32       78.60      7.25 o 
   2  -4   9       10.45        9.92      4.15 o 
   3  -4   9       28.64       33.00      5.25 o 
  -4  -3   9      117.85      111.65      8.78 o 
  -3  -3   9        2.54        1.48      4.20 o 
  -2  -3   9      264.39      262.03     11.59 o 
  -1  -3   9       61.31       60.43      6.34 o 
   0  -3   9      104.38      103.54      7.58 o 
   1  -3   9        2.67        4.91      2.58 o 
   2  -3   9        8.77        5.53      3.58 o 
   3  -3   9      109.13      120.76      7.20 o 
   4  -3   9       18.92       14.69      4.53 o 
  -4  -2   9        2.95        5.06      4.58 o 
  -3  -2   9      131.91      139.03      8.78 o 
  -2  -2   9      198.95      208.09     10.02 o 
  -1  -2   9       71.48       74.88      6.53 o 
   0  -2   9       74.87       89.62      6.96 o 
   1  -2   9      158.28      182.33      5.58 o 
   2  -2   9       72.30       75.69      5.44 o 
   3  -2   9       94.08       96.05      5.87 o 
   4  -2   9        3.40        1.86      3.39 o 
   5  -2   9       21.56       26.76      5.10 o 
  -5  -1   9       70.39       64.86      7.54 o 
  -4  -1   9       71.75       94.34      7.87 o 
  -3  -1   9      158.17      151.95      8.97 o 
  -2  -1   9      107.81      103.59      7.01 o 
  -1  -1   9       73.51       68.25      5.63 o 
   0  -1   9      561.84      595.34     10.87 o 
   1  -1   9       31.96       33.03      2.77 o 
   2  -1   9       72.63       80.54      4.07 o 
   3  -1   9       54.12       62.67      5.06 o 
   4  -1   9      155.81      166.07      7.82 o 
   5  -1   9       81.61       98.53      6.87 o 
   6  -1   9        1.69        2.34      4.15 o 
  -5   0   9        0.83        5.15      4.82 o 
  -4   0   9      267.09      266.51     11.49 o 
  -3   0   9      211.28      208.37      9.63 o 
  -2   0   9       73.87       77.64      6.20 o 
  -1   0   9      564.88      584.29     16.93 o 
   0   0   9      222.15      242.90      6.63 o 
   1   0   9       16.41       13.22      2.36 o 
   2   0   9      168.58      193.36      5.54 o 
   3   0   9       28.68       24.18      4.05 o 
   4   0   9      171.80      174.22      7.73 o 
   5   0   9       84.73       84.08      6.30 o 
   6   0   9        2.38       -3.91      3.53 o 
  -5   1   9        1.65       -1.48      3.96 o 
  -4   1   9       15.23       26.61      5.15 o 
  -3   1   9        5.04        1.72      3.29 o 
  -2   1   9      216.53      214.76      9.54 o 
  -1   1   9      950.99     1026.54     29.28 o 
   0   1   9        0.02       -1.63      2.60 o 
   1   1   9      294.41      301.22      8.27 o 
   2   1   9        3.97        2.62      2.67 o 
   3   1   9        0.54       -3.00      3.20 o 
   4   1   9       64.72       84.99      5.96 o 
   5   1   9        2.36        4.67      3.86 o 
   6   1   9       46.73       47.65      5.34 o 
   7   1   9       55.67       75.40      6.77 o 
  -5   2   9       83.90       84.75      7.44 o 
  -4   2   9       49.74       62.96      6.01 o 
  -3   2   9       10.93        7.54      4.01 o 
  -2   2   9      603.75      572.99     16.79 o 
  -1   2   9      373.31      381.86      8.45 o 
   0   2   9      308.85      306.75      8.41 o 
   1   2   9      602.92      565.51     12.42 o 
   2   2   9      157.85      151.78      5.75 o 
   3   2   9       47.44       56.04      4.14 o 
   5   2   9       18.05       15.36      4.29 o 
   6   2   9      115.81      128.39      7.92 o 
   7   2   9       92.46       89.62      6.82 o 
  -5   3   9      121.21      119.81      8.87 o 
  -4   3   9       73.69       82.08      6.87 o 
  -3   3   9      244.74      239.75     10.30 o 
  -2   3   9       50.73       50.84      4.82 o 
  -1   3   9      378.31      355.24      7.82 o 
   0   3   9       29.49       28.09      3.02 o 
   1   3   9      345.04      315.49      8.59 o 
   2   3   9        3.07       16.08      8.92 o 
   3   3   9      398.62      360.60     28.62 o 
   4   3   9      250.64      170.98     12.69 o 
   5   3   9       65.00       65.39     10.30 o 
   6   3   9      108.55      127.87      7.96 o 
   7   3   9        6.46        1.67      4.39 o 
  -5   4   9       92.41       87.18      7.73 o 
  -4   4   9        2.20        3.86      4.15 o 
  -3   4   9      200.34      217.24      9.49 o 
  -2   4   9        9.76       13.92      3.51 o 
  -1   4   9       89.55       90.67      5.19 o 
   0   4   9       31.33       30.22      3.03 o 
   1   4   9       77.10       72.70      3.95 o 
   2   4   9      252.06      241.47     12.78 o 
   3   4   9      265.76      229.79     13.02 o 
   4   4   9      113.01      107.64     10.54 o 
   5   4   9       31.11       15.26      8.58 o 
   6   4   9      127.53      132.68     13.50 o 
   7   4   9       39.35       54.13      6.15 o 
  -5   5   9       42.76       38.20      6.44 o 
  -4   5   9      105.96      111.51      8.20 o 
  -3   5   9      329.95      334.90     12.83 o 
  -2   5   9       11.42       13.49      3.31 o 
  -1   5   9        3.00        1.92      2.95 o 
   0   5   9       46.39       50.94      7.87 o 
   1   5   9        6.96        6.29      3.99 o 
   2   5   9      457.66      423.80     12.67 o 
   3   5   9       98.76       85.99      9.30 o 
   4   5   9       13.90       12.26      7.49 o 
   5   5   9      196.91      146.04     11.97 o 
   6   5   9       13.58        9.06      8.68 o 
   7   5   9       67.23       63.15     11.54 o 
  -5   6   9       38.75       32.43      6.20 o 
  -4   6   9      386.66      414.17     15.98 o 
  -3   6   9      129.15      141.60      9.11 o 
  -2   6   9       35.20       42.42      4.70 o 
  -1   6   9     2059.86     2064.93     57.90 o 
   0   6   9     1202.60     1214.22     36.91 o 
   1   6   9      319.98      299.37     14.50 o 
   2   6   9      477.35      474.55     13.96 o 
   3   6   9        0.11        4.72      3.95 o 
   4   6   9      395.04      384.50     17.07 o 
   5   6   9       94.48       92.81     10.78 o 
   6   6   9        1.48        0.67      8.06 o 
   7   6   9       74.29       46.41     12.07 o 
  -4   7   9      113.61      138.69     11.26 o 
  -3   7   9       23.21       23.32      6.68 o 
  -2   7   9      688.12      765.29     28.19 o 
  -1   7   9     1070.64     1185.13     38.01 o 
   0   7   9        1.01        0.14      6.92 o 
   1   7   9      269.79      257.16     14.07 o 
   2   7   9      223.75      259.17     14.12 o 
   3   7   9       80.98       71.74      6.55 o 
   4   7   9       62.12       56.42      7.89 o 
   5   7   9       13.43       14.56      4.78 o 
   6   7   9       30.25       26.66      9.06 o 
   7   7   9      185.88      143.75     13.50 o 
  -4   8   9       42.23       59.14      9.78 o 
  -3   8   9       10.33        7.63      9.68 o 
  -2   8   9      541.92      601.36     25.52 o 
  -1   8   9        0.83        3.58      8.01 o 
   0   8   9      149.25      165.92     13.21 o 
   1   8   9       81.85       91.90     11.11 o 
   2   8   9       64.73       44.55      9.16 o 
   3   8   9      345.85      309.96     15.93 o 
   4   8   9       85.07       68.68     14.78 o 
   5   8   9        6.92        6.77      4.93 o 
   6   8   9      111.95      115.41      8.24 o 
   7   8   9      145.39      129.63      8.88 o 
  -3   9   9      135.89      140.84     16.69 o 
  -2   9   9      517.33      583.58     26.99 o 
  -1   9   9        0.04       -0.52      8.97 o 
   0   9   9      296.88      342.44     19.36 o 
   1   9   9        6.17       -4.39      8.30 o 
   2   9   9       20.27       16.98      8.30 o 
   3   9   9      341.80      336.71     17.17 o 
   4   9   9        2.61       -4.91      7.68 o 
   5   9   9      117.53       71.02     10.59 o 
   6   9   9      105.15      103.26     15.88 o 
  -2  10   9       43.40       51.08     14.12 o 
  -1  10   9       69.17       72.02     13.26 o 
   0  10   9      473.79      519.48     24.42 o 
   1  10   9      175.62      172.41     14.55 o 
   2  10   9      272.23      302.76     17.69 o 
   3  10   9      404.38      385.03     19.32 o 
   4  10   9        5.68        6.63      8.58 o 
   5  10   9      226.90      217.91     14.59 o 
   0  11   9      234.36      241.76     17.84 o 
   1  11   9       16.54       28.52     10.97 o 
   2  11   9      258.50      302.09     18.31 o 
   3  11   9       73.46       82.27     12.35 o 
   4  11   9       47.92       33.19     10.11 o 
  -2  -3  10       88.93       96.20      8.01 o 
  -1  -3  10       19.10       19.46      5.01 o 
   0  -3  10       40.57       49.55      6.34 o 
   2  -3  10        1.51       -0.52      3.62 o 
  -3  -2  10      177.95      198.17     11.21 o 
  -2  -2  10       11.13       12.16      5.29 o 
  -1  -2  10      136.79      149.61      8.87 o 
   0  -2  10        0.95       -2.24      4.01 o 
   1  -2  10       15.09       22.32      4.96 o 
   2  -2  10       41.70       50.27      5.01 o 
   3  -2  10       36.76       37.01      4.96 o 
   4  -2  10        0.56       -2.15      3.91 o 
  -4  -1  10       74.56       84.23      7.73 o 
  -3  -1  10      192.65      191.73     10.68 o 
  -2  -1  10       30.59       41.87      5.58 o 
  -1  -1  10      169.34      165.11      9.11 o 
   0  -1  10       28.76       32.57      4.91 o 
   1  -1  10      120.70      129.66      9.49 o 
   2  -1  10      343.16      373.20     11.35 o 
   3  -1  10        0.15       -3.53      3.39 o 
   4  -1  10       32.42       42.26      5.20 o 
   5  -1  10       12.36       15.88      4.77 o 
  -4   0  10       26.14       39.16      6.01 o 
  -3   0  10       31.46       31.38      5.20 o 
  -2   0  10       50.39       55.37      5.72 o 
  -1   0  10       86.51       82.84      6.92 o 
   0   0  10        4.10       11.40      4.05 o 
   1   0  10      147.21      173.09      8.35 o 
   2   0  10      117.77      124.53      4.97 o 
   3   0  10      133.13      152.48      7.68 o 
   4   0  10      169.70      169.98      8.35 o 
   5   0  10        8.63        7.34      4.01 o 
  -4   1  10        0.63        1.76      4.10 o 
  -3   1  10       77.07       77.84      6.68 o 
  -2   1  10       37.17       45.55      5.63 o 
  -1   1  10      162.74      151.86      8.06 o 
   0   1  10      186.60      188.59      7.10 o 
   1   1  10      318.54      354.50     12.11 o 
   2   1  10       43.82       43.49      3.36 o 
   3   1  10      183.62      231.93      9.35 o 
   4   1  10       82.39       91.62      6.63 o 
   5   1  10       10.32       20.37      4.86 o 
   6   1  10       26.67       38.06      5.29 o 
  -5   2  10      100.95      113.08      8.92 o 
  -4   2  10        6.77        2.67      4.67 o 
  -3   2  10       86.70      101.01      7.82 o 
  -2   2  10      248.65      239.80     10.30 o 
  -1   2  10       18.13       42.54      5.20 o 
   0   2  10      487.90      502.94     12.04 o 
   1   2  10      202.22      193.37     17.36 o 
   2   2  10        4.25        5.01      2.91 o 
   3   2  10       53.75       62.73      4.39 o 
   4   2  10      232.51      213.57      9.40 o 
   5   2  10       53.80       61.81      5.91 o 
   6   2  10       62.99       70.40      6.68 o 
  -5   3  10       12.79       20.65      5.91 o 
  -4   3  10       15.56       18.70      4.96 o 
  -3   3  10      305.17      290.12     11.83 o 
  -2   3  10      122.83      123.24      7.39 o 
  -1   3  10      153.01      150.21      5.45 o 
   0   3  10      452.42      436.80     15.28 o 
   1   3  10       19.75       18.26      3.15 o 
   2   3  10      142.11      133.70     15.05 o 
   3   3  10      296.45      310.77     10.83 o 
   4   3  10        1.65       -2.29      6.68 o 
   6   3  10       79.62       85.37      7.11 o 
  -4   4  10       73.63       75.31      7.01 o 
  -3   4  10       26.02       36.15      5.29 o 
  -2   4  10        8.29        4.01      3.48 o 
  -1   4  10      103.84      102.33      5.46 o 
   0   4  10       31.66       27.59      3.18 o 
   1   4  10      698.50      653.21     12.42 o 
   2   4  10      322.32      292.28     10.21 o 
   3   4  10       33.60       34.76      3.80 o 
   4   4  10      117.30       74.16     10.87 o 
   5   4  10       89.05       32.05      9.35 o 
   6   4  10       12.42        6.63      8.87 o 
   7   4  10        6.17       17.22      5.01 o 
  -4   5  10      579.58      586.25     19.32 o 
  -3   5  10      101.60       95.82      7.54 o 
  -2   5  10      115.79      114.37      7.77 o 
  -1   5  10        2.60        4.41      3.16 o 
   0   5  10      308.68      267.73      7.30 o 
   1   5  10      481.67      469.08     14.26 o 
   2   5  10      359.62      334.44     11.32 o 
   3   5  10       16.07       32.57      8.39 o 
   4   5  10      245.92      199.31     13.45 o 
   5   5  10      187.95      133.88     12.50 o 
   6   5  10       50.33       20.17      9.87 o 
   7   5  10      102.74       66.63     12.30 o 
  -4   6  10      348.93      346.73     14.74 o 
  -3   6  10        0.00        1.24      5.01 o 
  -2   6  10      264.91      264.56     13.33 o 
  -1   6  10       78.92       79.44     10.28 o 
   0   6  10      102.79       96.77      9.78 o 
   1   6  10      741.18      700.40     24.47 o 
   2   6  10       31.66       26.60      5.14 o 
   3   6  10       48.49       45.98      5.72 o 
   4   6  10       69.98       73.88     10.25 o 
   5   6  10       14.19       11.45      8.25 o 
   6   6  10      188.07       93.91     12.50 o 
   7   6  10       14.95       10.16     10.16 o 
  -3   7  10       21.20       24.32      6.39 o 
  -2   7  10      453.71      491.00     18.70 o 
  -1   7  10       96.23      117.09     12.40 o 
   0   7  10      472.42      438.83     19.46 o 
   1   7  10      231.98      225.40     13.83 o 
   2   7  10        4.71        1.84      4.52 o 
   3   7  10       87.61       79.04     16.14 o 
   4   7  10        3.44        3.37      4.24 o 
   5   7  10        6.35        3.49      4.78 o 
   6   7  10       19.64       21.70      9.68 o 
  -3   8  10       83.57      114.37     11.49 o 
  -2   8  10      150.65      157.86     14.64 o 
  -1   8  10       41.60       52.51     10.68 o 
   0   8  10      176.29      190.63     14.12 o 
   1   8  10       27.00       26.95      8.87 o 
   2   8  10      118.50      129.87     11.88 o 
   3   8  10      114.21      112.27     11.49 o 
   4   8  10       28.10       24.76      5.77 o 
   5   8  10       80.80       87.54      7.52 o 
   6   8  10       34.81       38.63      6.46 o 
  -2   9  10       27.09       44.12     12.16 o 
  -1   9  10      279.52      316.02     19.75 o 
   0   9  10      517.34      551.38     24.90 o 
   1   9  10        3.93        0.86      9.01 o 
   2   9  10      230.34      214.52     14.93 o 
   3   9  10      301.13      240.61     15.40 o 
   4   9  10       13.15       10.78      8.73 o 
   5   9  10      207.65      200.42     10.81 o 
   6   9  10       14.53       16.30      6.21 o 
  -1  10  10      111.30      162.16     17.88 o 
   0  10  10       26.83       28.47     11.54 o 
   1  10  10       16.64       21.84     10.97 o 
   2  10  10      626.44      661.65     27.61 o 
   3  10  10      325.61      302.57     17.69 o 
   4  10  10       46.62       38.49     10.92 o 
   5  10  10       75.69       55.75     11.40 o 
   1  11  10      197.87      197.59     16.74 o 
   2  11  10      300.26      316.59     19.41 o 
   3  11  10       23.74       21.94     10.54 o 
  -2  -1  11      103.46      120.57      9.20 o 
  -1  -1  11       32.39       36.87      5.68 o 
   0  -1  11        1.80        4.82      4.20 o 
   1  -1  11       34.09       46.02      6.01 o 
   2  -1  11      131.23      133.16      7.39 o 
   3  -1  11       73.62       82.27      6.44 o 
  -3   0  11       46.58       47.41      6.87 o 
  -2   0  11      135.81      152.71      9.59 o 
  -1   0  11        0.22        2.81      3.91 o 
   0   0  11      190.63      183.76      9.63 o 
   1   0  11      150.65      179.71      6.04 o 
   2   0  11        1.22        5.39      3.86 o 
   3   0  11       57.92       75.50      5.91 o 
   4   0  11       13.07       15.07      4.34 o 
  -3   1  11       37.45       41.35      6.39 o 
  -2   1  11        3.67        4.86      4.44 o 
  -1   1  11      137.24      130.39      8.35 o 
   0   1  11      237.57      233.46     10.44 o 
   1   1  11      112.01      118.25      5.16 o 
   2   1  11       91.69      112.16      7.15 o 
   3   1  11      137.99      162.49      8.49 o 
   4   1  11       17.13       11.78      4.24 o 
   5   1  11        7.11       13.74      5.10 o 
  -3   2  11       44.37       50.13      6.58 o 
  -2   2  11       23.97       27.52      5.44 o 
  -1   2  11       79.37       95.48      7.49 o 
   0   2  11      256.02      255.86      8.57 o 
   1   2  11        4.28        8.47      3.33 o 
   2   2  11      103.12       97.18     12.21 o 
   4   2  11        2.29        5.44      3.96 o 
   5   2  11       23.46       28.00      5.63 o 
  -4   3  11       40.65       45.88      6.49 o 
  -3   3  11       12.26       11.16      5.01 o 
  -2   3  11        1.17        1.00      3.86 o 
  -1   3  11      216.90      207.61      9.59 o 
   0   3  11        0.46        1.43      2.79 o 
   1   3  11        1.29        0.32      3.10 o 
   2   3  11       12.64        8.68      3.22 o 
   3   3  11        2.39        0.73      2.89 o 
   4   3  11       99.76       83.37     11.45 o 
   5   3  11      103.96      112.89      8.06 o 
  -3   4  11        0.12       -4.86      4.29 o 
  -2   4  11      170.00      154.76      8.82 o 
  -1   4  11      113.30      110.98      7.44 o 
   0   4  11       15.52       16.11      3.22 o 
   1   4  11      188.45      190.63      6.37 o 
   2   4  11      109.35       97.64      5.85 o 
   3   4  11       31.24       38.87      5.91 o 
   4   4  11      161.61       56.09     10.68 o 
   5   4  11       24.49       20.27     10.25 o 
  -3   5  11        9.37       10.44      4.91 o 
  -2   5  11      388.81      380.16     14.31 o 
  -1   5  11      101.34      105.74      6.32 o 
   0   5  11      117.50      113.28      5.32 o 
   1   5  11       58.48       57.81      4.73 o 
   2   5  11        7.06        5.80      2.97 o 
   3   5  11       82.25       80.65      5.62 o 
   4   5  11       88.09       87.75     15.60 o 
   5   5  11        2.94       -1.76      9.20 o 
   6   5  11       42.97       28.43     10.92 o 
  -3   6  11      176.47      187.24     11.16 o 
  -2   6  11      286.65      293.93     12.92 o 
  -1   6  11        2.84        6.33      3.86 o 
   0   6  11      109.19      107.60      7.39 o 
   1   6  11     1019.91      818.85     69.20 o 
   2   6  11      102.36      100.72      7.40 o 
   3   6  11      234.06      203.81     14.90 o 
   4   6  11       40.25       34.43      9.59 o 
   5   6  11       26.38       15.31      9.78 o 
   6   6  11       75.21       40.01     11.64 o 
  -2   7  11        6.03       10.68      5.58 o 
  -1   7  11       30.25       30.48      5.12 o 
   0   7  11      626.16      625.21     24.71 o 
   1   7  11      111.04      113.46     11.54 o 
   2   7  11      251.45      205.73     19.79 o 
   3   7  11       69.25       73.20     10.49 o 
   4   7  11        3.26        3.06      4.79 o 
   5   7  11      128.50      109.69      8.41 o 
   6   7  11        1.80       -2.53      9.16 o 
  -2   8  11        0.77       -1.01      5.52 o 
  -1   8  11      190.11      188.10     15.02 o 
   0   8  11      244.36      273.47     16.50 o 
   1   8  11      100.74       85.85     11.92 o 
   2   8  11      290.23      271.33     16.41 o 
   3   8  11        0.95       -0.71      5.22 o 
   4   8  11      183.33      156.20      9.55 o 
   5   8  11      139.72      131.03     14.24 o 
  -1   9  11      329.73      409.26     22.56 o 
   0   9  11      126.53      155.19     15.55 o 
   1   9  11       31.42       26.76     10.54 o 
   2   9  11      186.08      211.38     15.64 o 
   3   9  11       51.24       46.26     11.54 o 
   4   9  11      106.70       48.50     11.30 o 
   1  10  11      103.81      129.58     15.93 o 
   2  10  11      136.62      152.90     14.59 o 
   3  10  11        0.95        3.20      9.63 o 
  -1   1  12      138.74      139.88      9.25 o 
   0   1  12        0.70        3.24      4.01 o 
   1   1  12        8.45        7.11      4.44 o 
   2   1  12      101.06      118.99      7.77 o 
   3   1  12       78.73       90.38      7.01 o 
  -2   2  12        7.02        6.63      4.58 o 
  -1   2  12       64.68       77.98      7.25 o 
   0   2  12       16.74       18.89      4.63 o 
   1   2  12       37.05       43.97      5.68 o 
   2   2  12      103.33      124.03      5.68 o 
   3   2  12       21.02       21.94      5.20 o 
  -2   3  12       80.78       82.65      7.25 o 
  -1   3  12       94.17       94.19      7.49 o 
   0   3  12       22.84       16.07      4.72 o 
   1   3  12      163.80      153.80     12.50 o 
   2   3  12       12.97       10.11      3.92 o 
   3   3  12       45.85       39.63     10.64 o 
  -2   4  12      162.96      156.62      9.78 o 
  -1   4  12        0.34        1.67      4.24 o 
   0   4  12      143.26      140.00      9.27 o 
   1   4  12       33.15       34.67      3.87 o 
   2   4  12      146.90      138.02      7.87 o 
   3   4  12      434.27      423.13     13.88 o 
   4   4  12       88.96       54.85     11.92 o 
  -2   5  12      336.72      288.93     12.64 o 
  -1   5  12        6.80        7.06      4.05 o 
   0   5  12      187.16      180.90      6.75 o 
   1   5  12       31.21       21.60      3.79 o 
   2   5  12      159.51      133.27      5.91 o 
   3   5  12      130.41      123.84     28.54 o 
   4   5  12       59.49       20.41      9.87 o 
   5   5  12       60.95       18.98     10.78 o 
  -2   6  12       31.71       35.96      6.44 o 
  -1   6  12       55.18       64.58      7.20 o 
   0   6  12      162.98      168.92      7.73 o 
   1   6  12        0.06        3.50      6.96 o 
   2   6  12        3.48        4.34      3.14 o 
   3   6  12      127.18      124.24      6.15 o 
   4   6  12        1.36        0.85      3.71 o 
  -1   7  12       95.37      102.98      7.33 o 
   0   7  12      161.73      159.06      8.99 o 
   1   7  12       23.50       23.37     10.21 o 
   2   7  12      571.93      489.54     17.62 o 
   3   7  12        0.49       -1.79      4.88 o 
   4   7  12       22.67       15.60      8.42 o 
   0   8  12        0.12       -3.05      8.78 o 
   1   8  12      273.54      260.26     16.98 o 
   2   8  12      137.59       89.57     12.59 o 
   3   8  12       17.15       15.43      5.99 o 
   4   8  12      103.62      100.89      9.35 o 
   2   9  12       83.48       62.96     12.69 o 
   1   4  13        1.21        1.98      3.68 o 
   1   5  13        1.68       -0.39      3.17 o 
   2   5  13       83.65       70.01      5.16 o 
                                                 
